# Supplementary material for: Acetaminophen reduces the protein levels of high affinity amino acid permeases and causes tryptophan depletion
Source: Amino Acids. 2018 Jul 5;50(10):1377–90. doi: 10.1007/s00726-018-2613-8 (PMC6153950; doi:10.1007/s00726-018-2613-8)
Supplement: Supplementary file 1 — Supplementary material 1 (XLSX 292 kb) [file 726_2018_2613_MOESM1_ESM.xlsx]

## Sheet: Information
	Acetaminophen reduces the protein levels of high affinity amino acid permeases and causes tryptophan depletion
	Angelina Huseinovic1, Stefan J. Dekker1, Bob Boogaard1, Nico. P.E. Vermeulen1, Jan M. Kooter2 and J. Chris Vos1
	1 AIMMS, Division of Molecular Toxicology, Department of Chemistry and Pharmaceutical Sciences, VU University Amsterdam, De Boelelaan 1083, 1081 HZ Amsterdam, The Netherlands
	2 AIMMS, Department of Molecular Cell Biology, Section Genetics, VU University Amsterdam, De Boelelaan 1083, 1081 HZ, Amsterdam, The Netherlands
	Correspondence should be addressed to J. Chris Vos; j.c.vos@vu.nl
	Online Resource 1 Raw data and calculations of growth rate measurements of WT, trp1∆, tat1∆ and tat2∆ treated with APAP and supplemented with different amino acids presented in Fig. 4 and 5.

## Sheet: WT
		Raw data																									Average												Standard error
	Duplicates	A	B	A	B	A	B	A	B	A	B	A	B	A	B	A	B	A	B	A	B	A	B	A	B
	Strain	WT	WT	WT	WT	WT	WT	WT	WT	WT	WT	WT	WT	WT	WT	WT	WT	WT	WT	WT	WT	WT	WT	WT	WT		WT	WT	WT	WT	WT	WT	WT	WT	WT	WT	WT	WT	WT	WT	WT	WT	WT	WT	WT	WT	WT	WT	WT
	Conditions	Control	Control	APAP	APAP	APAP+Trp	APAP+Trp	APAP+Tyr	APAP+Tyr	APAP+Phe	APAP+Phe	APAP+His	APAP+His	APAP+Glu	APAP+Glu	APAP+Thr	APAP+Thr	APAP+Met	APAP+Met	APAP+Arg	APAP+Arg	APAP+Leu	APAP+Leu	APAP+Lys	APAP+Lys	Time [hours]	Control	APAP	APAP+Trp	APAP+Tyr	APAP+Phe	APAP+His	APAP+Glu	APAP+Thr	APAP+Met	APAP+Arg	APAP+Leu	APAP+Lys	Control	APAP	APAP+Trp	APAP+Tyr	APAP+Phe	APAP+His	APAP+Glu	APAP+Thr	APAP+Met	APAP+Arg	APAP+Leu
Time	0	0.20297	0.21338	0.21843	0.22063	0.23033	0.21865	0.22853	0.2131	0.21145	0.21582	0.20488	0.20625	0.2054	0.2044	0.2039	0.20435	0.20572	0.21393	0.20725	0.21217	0.21198	0.20942	0.20775	0.20803	0	0.208175	0.21953	0.22449	0.220815	0.213635	0.205565	0.2049	0.204125	0.209825	0.20971	0.2107	0.20789	0.005205	0.0011	0.00584	0.007715	0.002185	0.000685	0.0005	0.000225	0.004105	0.00246	0.00128
[hours]	0.333333	0.2126	0.22048	0.22392	0.22803	0.2367	0.2297	0.23297	0.22672	0.2174	0.22002	0.20713	0.21023	0.2128	0.21055	0.21168	0.21125	0.2102	0.2194	0.21082	0.21747	0.217	0.2146	0.2103	0.21087	0.333333	0.21654	0.225975	0.2332	0.229845	0.21871	0.20868	0.211675	0.211465	0.2148	0.214145	0.2158	0.210585	0.00394	0.002055	0.0035	0.003125	0.00131	0.00155	0.001125	0.000215	0.0046	0.003325	0.0012
	0.666667	0.22253	0.23125	0.23313	0.2364	0.24563	0.23515	0.24038	0.23162	0.22458	0.22663	0.21493	0.2175	0.21635	0.21473	0.21463	0.21545	0.2162	0.22573	0.2182	0.22395	0.22555	0.22548	0.21755	0.21923	0.666667	0.22689	0.234765	0.24039	0.236	0.225605	0.216215	0.21554	0.21504	0.220965	0.221075	0.225515	0.21839	0.00436	0.001635	0.00524	0.00438	0.001025	0.001285	0.00081	0.00041	0.004765	0.002875	3.5e-05
	1	0.23737	0.2447	0.24153	0.24575	0.2583	0.25172	0.24848	0.2395	0.22942	0.23755	0.21937	0.2246	0.22423	0.22208	0.22015	0.21953	0.2208	0.23285	0.22413	0.23133	0.2332	0.23357	0.2249	0.22567	1	0.241035	0.24364	0.25501	0.24399	0.233485	0.221985	0.223155	0.21984	0.226825	0.22773	0.233385	0.225285	0.003665	0.00211	0.00329	0.00449	0.004065	0.002615	0.001075	0.00031	0.006025	0.0036	0.000185
	1.33333	0.25427	0.25728	0.25235	0.25723	0.26343	0.25895	0.2464	0.2471	0.23197	0.24008	0.22835	0.2338	0.2292	0.22933	0.2255	0.22695	0.22842	0.24105	0.23053	0.23822	0.24373	0.24483	0.23265	0.23355	1.33333	0.255775	0.25479	0.26119	0.24675	0.236025	0.231075	0.229265	0.226225	0.234735	0.234375	0.24428	0.2331	0.001505	0.00244	0.00224	0.00035	0.004055	0.002725	6.5e-05	0.000725	0.006315	0.003845	0.00055
	1.66667	0.27473	0.27308	0.26143	0.26727	0.27785	0.27705	0.26163	0.2498	0.2364	0.24625	0.23723	0.2436	0.23982	0.2385	0.232	0.2331	0.23718	0.25013	0.2391	0.24695	0.25453	0.25485	0.24145	0.2418	1.66667	0.273905	0.26435	0.27745	0.255715	0.241325	0.240415	0.23916	0.23255	0.243655	0.243025	0.25469	0.241625	0.000825	0.00292	0.0004	0.005915	0.004925	0.003185	0.00066	0.00055	0.006475	0.003925	0.00016
	2	0.30025	0.2955	0.2746	0.27905	0.2905	0.28685	0.26445	0.25843	0.24398	0.25472	0.24625	0.25485	0.24865	0.2479	0.2415	0.24275	0.24835	0.26185	0.2499	0.25662	0.26645	0.26772	0.2528	0.25312	2	0.297875	0.276825	0.288675	0.26144	0.24935	0.25055	0.248275	0.242125	0.2551	0.25326	0.267085	0.25296	0.002375	0.002225	0.001825	0.00301	0.00537	0.0043	0.000375	0.000625	0.00675	0.00336	0.000635
	2.33333	0.32853	0.3179	0.2819	0.28548	0.3036	0.3007	0.2701	0.25875	0.2449	0.26055	0.25522	0.26495	0.25923	0.25858	0.2508	0.2523	0.25808	0.27245	0.2587	0.26645	0.2787	0.27995	0.26205	0.2611	2.33333	0.323215	0.28369	0.30215	0.264425	0.252725	0.260085	0.258905	0.25155	0.265265	0.262575	0.279325	0.261575	0.005315	0.00179	0.00145	0.005675	0.007825	0.004865	0.000325	0.00075	0.007185	0.003875	0.000625
	2.66667	0.3598	0.34492	0.29263	0.29497	0.30957	0.31512	0.27568	0.26687	0.24788	0.26592	0.26665	0.27523	0.26968	0.2692	0.2559	0.26053	0.26993	0.28415	0.2696	0.27657	0.2924	0.29385	0.27345	0.27238	2.66667	0.35236	0.2938	0.312345	0.271275	0.2569	0.27094	0.26944	0.258215	0.27704	0.273085	0.293125	0.272915	0.00744	0.00117	0.002775	0.004405	0.00902	0.00429	0.00024	0.002315	0.00711	0.003485	0.000725
	3	0.3939	0.37035	0.3036	0.30543	0.32653	0.32777	0.27398	0.2724	0.25117	0.26872	0.27682	0.28635	0.2798	0.2801	0.26048	0.2673	0.27813	0.29178	0.27577	0.28325	0.30178	0.3001	0.27808	0.27575	3	0.382125	0.304515	0.32715	0.27319	0.259945	0.281585	0.27995	0.26389	0.284955	0.27951	0.30094	0.276915	0.011775	0.000915	0.00062	0.00079	0.008775	0.004765	0.00015	0.00341	0.006825	0.00374	0.00084
	3.33333	0.4256	0.4071	0.31338	0.31778	0.3425	0.34492	0.28385	0.27677	0.25797	0.27845	0.28802	0.29905	0.29078	0.29125	0.26863	0.27353	0.2886	0.3014	0.28492	0.29073	0.31217	0.3108	0.28637	0.28173	3.33333	0.41635	0.31558	0.34371	0.28031	0.26821	0.293535	0.291015	0.27108	0.295	0.287825	0.311485	0.28405	0.00925	0.0022	0.00121	0.00354	0.01024	0.005515	0.000235	0.00245	0.0064	0.002905	0.000685
	3.66667	0.46565	0.43947	0.3268	0.33013	0.3541	0.35683	0.2877	0.28105	0.26308	0.28265	0.29622	0.31198	0.3027	0.3037	0.27442	0.28425	0.30102	0.31315	0.29533	0.30107	0.32777	0.32558	0.29783	0.2923	3.66667	0.45256	0.328465	0.355465	0.284375	0.272865	0.3041	0.3032	0.279335	0.307085	0.2982	0.326675	0.295065	0.01309	0.001665	0.001365	0.003325	0.009785	0.00788	0.0005	0.004915	0.006065	0.00287	0.001095
	4	0.5017	0.47098	0.34008	0.3447	0.3739	0.37733	0.2891	0.2841	0.2679	0.28628	0.3121	0.3268	0.31457	0.31805	0.28425	0.2953	0.31292	0.32758	0.30448	0.31225	0.3391	0.34068	0.30638	0.30183	4	0.48634	0.34239	0.375615	0.2866	0.27709	0.31945	0.31631	0.289775	0.32025	0.308365	0.33989	0.304105	0.01536	0.00231	0.001715	0.0025	0.00919	0.00735	0.00174	0.005525	0.00733	0.003885	0.00079
	4.33333	0.54	0.51043	0.35763	0.36265	0.39048	0.39592	0.29392	0.28962	0.27295	0.29258	0.32615	0.3439	0.33035	0.33303	0.29425	0.30733	0.32838	0.34205	0.3172	0.3247	0.355	0.35695	0.32067	0.31427	4.33333	0.525215	0.36014	0.3932	0.29177	0.282765	0.335025	0.33169	0.30079	0.335215	0.32095	0.355975	0.31747	0.014785	0.00251	0.00272	0.00215	0.009815	0.008875	0.00134	0.00654	0.006835	0.00375	0.000975
	4.66667	0.57805	0.5491	0.3738	0.37995	0.40935	0.4144	0.30155	0.29368	0.27607	0.2984	0.34102	0.36195	0.34595	0.34915	0.30515	0.31922	0.34525	0.35885	0.33133	0.33715	0.3738	0.37625	0.33575	0.3269	4.66667	0.563575	0.376875	0.411875	0.297615	0.287235	0.351485	0.34755	0.312185	0.35205	0.33424	0.375025	0.331325	0.014475	0.003075	0.002525	0.003935	0.011165	0.010465	0.0016	0.007035	0.0068	0.00291	0.001225
	5	0.6116	0.5878	0.39117	0.39875	0.42823	0.43295	0.30383	0.2983	0.28355	0.30638	0.35773	0.37812	0.36252	0.36798	0.3182	0.33193	0.36635	0.37908	0.34805	0.3524	0.3927	0.39655	0.351	0.34328	5	0.5997	0.39496	0.43059	0.301065	0.294965	0.367925	0.36525	0.325065	0.372715	0.350225	0.394625	0.34714	0.0119	0.00379	0.00236	0.002765	0.011415	0.010195	0.00273	0.006865	0.006365	0.002175	0.001925
	5.33333	0.64538	0.62528	0.4089	0.41755	0.44705	0.45567	0.30952	0.30673	0.2861	0.31053	0.37715	0.39915	0.38113	0.38343	0.3304	0.34687	0.38703	0.3995	0.36605	0.36943	0.41335	0.4158	0.3677	0.35742	5.33333	0.63533	0.413225	0.45136	0.308125	0.298315	0.38815	0.38228	0.338635	0.393265	0.36774	0.414575	0.36256	0.01005	0.004325	0.00431	0.001395	0.012215	0.011	0.00115	0.008235	0.006235	0.00169	0.001225
	5.66667	0.67817	0.66065	0.42812	0.43768	0.4706	0.47995	0.31527	0.314	0.2913	0.3176	0.39353	0.41897	0.40045	0.40375	0.3464	0.3642	0.40823	0.42128	0.3832	0.38498	0.43475	0.43793	0.38527	0.37653	5.66667	0.66941	0.4329	0.475275	0.314635	0.30445	0.40625	0.4021	0.3553	0.414755	0.38409	0.43634	0.3809	0.00876	0.00478	0.004675	0.000635	0.01315	0.01272	0.00165	0.0089	0.006525	0.00089	0.00159
	6	0.70955	0.69413	0.4473	0.4569	0.49762	0.4986	0.32275	0.3201	0.29373	0.321	0.41192	0.43928	0.42002	0.42575	0.36033	0.3817	0.43052	0.44493	0.40115	0.40405	0.45665	0.45883	0.40473	0.39327	6	0.70184	0.4521	0.49811	0.321425	0.307365	0.4256	0.422885	0.371015	0.437725	0.4026	0.45774	0.399	0.00771	0.0048	0.00049	0.001325	0.013635	0.01368	0.002865	0.010685	0.007205	0.00145	0.00109
	6.33333	0.73987	0.72847	0.46983	0.47792	0.51735	0.52492	0.32608	0.32648	0.29668	0.32665	0.43175	0.46	0.4396	0.4446	0.37577	0.4021	0.45478	0.46847	0.42202	0.4236	0.4772	0.48175	0.42367	0.41218	6.33333	0.73417	0.473875	0.521135	0.32628	0.311665	0.445875	0.4421	0.388935	0.461625	0.42281	0.479475	0.417925	0.0057	0.004045	0.003785	0.0002	0.014985	0.014125	0.0025	0.013165	0.006845	0.00079	0.002275
	6.66667	0.76745	0.76065	0.4891	0.5004	0.54285	0.5545	0.33155	0.3323	0.3035	0.33342	0.45213	0.48125	0.4605	0.4676	0.3936	0.42042	0.48038	0.4911	0.44248	0.44195	0.50043	0.50558	0.44427	0.43035	6.66667	0.76405	0.49475	0.548675	0.331925	0.31846	0.46669	0.46405	0.40701	0.48574	0.442215	0.503005	0.43731	0.0034	0.00565	0.005825	0.000375	0.01496	0.01456	0.00355	0.01341	0.00536	0.000265	0.002575
	7	0.79275	0.78998	0.5116	0.5232	0.56912	0.57695	0.34218	0.34132	0.30768	0.33995	0.47352	0.50357	0.48345	0.48885	0.41123	0.43952	0.5059	0.51598	0.46315	0.46285	0.52198	0.52943	0.46523	0.45273	7	0.791365	0.5174	0.573035	0.34175	0.323815	0.488545	0.48615	0.425375	0.51094	0.463	0.525705	0.45898	0.001385	0.0058	0.003915	0.00043	0.016135	0.015025	0.0027	0.014145	0.00504	0.00015	0.003725
	7.33333	0.81773	0.8203	0.5353	0.54588	0.59693	0.60343	0.34873	0.34928	0.31322	0.3456	0.4959	0.5276	0.5057	0.51228	0.4286	0.46125	0.53048	0.54127	0.4854	0.48483	0.54575	0.55297	0.48697	0.47472	7.33333	0.819015	0.54059	0.60018	0.349005	0.32941	0.51175	0.50899	0.444925	0.535875	0.485115	0.54936	0.480845	0.001285	0.00529	0.00325	0.000275	0.01619	0.01585	0.00329	0.016325	0.005395	0.000285	0.00361
	7.66667	0.83923	0.84495	0.55632	0.56632	0.61995	0.63165	0.35515	0.35672	0.31658	0.35438	0.51618	0.55078	0.5291	0.53648	0.44777	0.48202	0.55682	0.56727	0.50792	0.5061	0.5683	0.5761	0.50867	0.49685	7.66667	0.84209	0.56132	0.6258	0.355935	0.33548	0.53348	0.53279	0.464895	0.562045	0.50701	0.5722	0.50276	0.00286	0.005	0.00585	0.000785	0.0189	0.0173	0.00369	0.017125	0.005225	0.00091	0.0039
	8	0.85908	0.86913	0.57732	0.5911	0.64317	0.65853	0.36493	0.36493	0.32147	0.35962	0.54113	0.57248	0.55038	0.55895	0.46957	0.50297	0.58183	0.5917	0.5321	0.52812	0.59063	0.6002	0.53148	0.51953	8	0.864105	0.58421	0.65085	0.36493	0.340545	0.556805	0.554665	0.48627	0.586765	0.53011	0.595415	0.525505	0.005025	0.00689	0.00768	0	0.019075	0.015675	0.004285	0.0167	0.004935	0.00199	0.004785
	8.33333	0.87757	0.89325	0.60125	0.61197	0.66973	0.68402	0.37538	0.3758	0.32383	0.36815	0.56167	0.59618	0.57508	0.5812	0.49085	0.5238	0.6059	0.6151	0.55335	0.54855	0.6119	0.62135	0.55258	0.53932	8.33333	0.88541	0.60661	0.676875	0.37559	0.34599	0.578925	0.57814	0.507325	0.6105	0.55095	0.616625	0.54595	0.00784	0.00536	0.007145	0.00021	0.02216	0.017255	0.00306	0.016475	0.0046	0.0024	0.004725
	8.66667	0.89613	0.91037	0.62385	0.63892	0.69742	0.70968	0.38425	0.38095	0.32755	0.37298	0.5849	0.6191	0.5986	0.60475	0.51095	0.5451	0.62915	0.64122	0.57513	0.57393	0.6349	0.64568	0.5755	0.56217	8.66667	0.90325	0.631385	0.70355	0.3826	0.350265	0.602	0.601675	0.528025	0.635185	0.57453	0.64029	0.568835	0.00712	0.007535	0.00613	0.00165	0.022715	0.0171	0.003075	0.017075	0.006035	0.0006	0.00539
	9	0.91287	0.92983	0.64742	0.66063	0.72147	0.73403	0.39643	0.39285	0.33315	0.38075	0.60752	0.64185	0.62223	0.62845	0.53263	0.56778	0.65448	0.66292	0.60055	0.59465	0.65915	0.66715	0.5994	0.58648	9	0.92135	0.654025	0.72775	0.39464	0.35695	0.624685	0.62534	0.550205	0.6587	0.5976	0.66315	0.59294	0.00848	0.006605	0.00628	0.00179	0.0238	0.017165	0.00311	0.017575	0.00422	0.00295	0.004
	9.33333	0.92575	0.9441	0.66997	0.68278	0.74408	0.75978	0.40515	0.40205	0.33745	0.38717	0.63067	0.66742	0.64563	0.65173	0.55307	0.59013	0.67838	0.68928	0.62353	0.61987	0.68195	0.6925	0.62325	0.60933	9.33333	0.934925	0.676375	0.75193	0.4036	0.36231	0.649045	0.64868	0.5716	0.68383	0.6217	0.687225	0.61629	0.009175	0.006405	0.00785	0.00155	0.02486	0.018375	0.00305	0.01853	0.00545	0.00183	0.005275
	9.66667	0.94055	0.95972	0.69328	0.7049	0.77045	0.78053	0.41508	0.4125	0.34142	0.39385	0.65368	0.6896	0.66857	0.67565	0.5752	0.6119	0.70315	0.71185	0.64817	0.64233	0.7063	0.71623	0.6465	0.63353	9.66667	0.950135	0.69909	0.77549	0.41379	0.367635	0.67164	0.67211	0.59355	0.7075	0.64525	0.711265	0.640015	0.009585	0.00581	0.00504	0.00129	0.026215	0.01796	0.00354	0.01835	0.00435	0.00292	0.004965
	10	0.95357	0.97525	0.71495	0.72833	0.78937	0.80253	0.42395	0.4234	0.3461	0.40105	0.67683	0.71413	0.69315	0.69815	0.59815	0.6328	0.72515	0.73347	0.6706	0.6648	0.72825	0.73805	0.66945	0.65587	10	0.96441	0.72164	0.79595	0.423675	0.373575	0.69548	0.69565	0.615475	0.72931	0.6677	0.73315	0.66266	0.01084	0.00669	0.00658	0.000275	0.027475	0.01865	0.0025	0.017325	0.00416	0.0029	0.0049
	10.3333	0.9648	0.9892	0.73772	0.75175	0.81038	0.82663	0.4394	0.4338	0.35155	0.40882	0.69503	0.73563	0.71603	0.7219	0.61957	0.65615	0.7485	0.75558	0.69495	0.68762	0.75005	0.76165	0.6924	0.67785	10.3333	0.977	0.744735	0.818505	0.4366	0.380185	0.71533	0.718965	0.63786	0.75204	0.691285	0.75585	0.685125	0.0122	0.007015	0.008125	0.0028	0.028635	0.0203	0.002935	0.01829	0.00354	0.003665	0.0058
	10.6667	0.97515	1.0018	0.7598	0.77408	0.82937	0.84845	0.45155	0.44865	0.35573	0.41683	0.71933	0.75883	0.73628	0.74328	0.6419	0.67718	0.7698	0.7775	0.71582	0.71052	0.77277	0.78237	0.71465	0.70135	10.6667	0.988475	0.76694	0.83891	0.4501	0.38628	0.73908	0.73978	0.65954	0.77365	0.71317	0.77757	0.708	0.013325	0.00714	0.00954	0.00145	0.03055	0.01975	0.0035	0.01764	0.00385	0.00265	0.0048
	11	0.97902	1.0117	0.77917	0.79355	0.84908	0.8649	0.46523	0.45905	0.36043	0.42402	0.74047	0.78115	0.75928	0.76648	0.6653	0.70022	0.78963	0.79875	0.73958	0.73323	0.7949	0.80365	0.7381	0.7257	11	0.99536	0.78636	0.85699	0.46214	0.392225	0.76081	0.76288	0.68276	0.79419	0.736405	0.799275	0.7319	0.01634	0.00719	0.00791	0.00309	0.031795	0.02034	0.0036	0.01746	0.00456	0.003175	0.004375
	11.3333	0.98228	1.0178	0.79768	0.8122	0.87128	0.8852	0.47637	0.47257	0.36557	0.43065	0.7611	0.79992	0.77975	0.78717	0.68525	0.71985	0.80993	0.8189	0.76213	0.75497	0.81668	0.82487	0.76118	0.74772	11.3333	1.00004	0.80494	0.87824	0.47447	0.39811	0.78051	0.78346	0.70255	0.814415	0.75855	0.820775	0.75445	0.01776	0.00726	0.00696	0.0019	0.03254	0.01941	0.00371	0.0173	0.004485	0.00358	0.004095
	11.6667	0.9823	1.0223	0.8166	0.83108	0.89017	0.90265	0.49393	0.4815	0.3699	0.44023	0.77623	0.81812	0.80055	0.80675	0.7057	0.73872	0.82688	0.8362	0.78185	0.775	0.8357	0.8428	0.7816	0.76658	11.6667	1.0023	0.82384	0.89641	0.487715	0.405065	0.797175	0.80365	0.72221	0.83154	0.778425	0.83925	0.77409	0.02	0.00724	0.00624	0.006215	0.035165	0.020945	0.0031	0.01651	0.00466	0.003425	0.00355
	12	0.9852	1.0229	0.8364	0.85023	0.9056	0.92233	0.50625	0.49258	0.37662	0.45032	0.79705	0.83667	0.81668	0.82427	0.72488	0.75668	0.84337	0.85147	0.8006	0.7934	0.85375	0.8585	0.80042	0.78307	12	1.00405	0.843315	0.913965	0.499415	0.41347	0.81686	0.820475	0.74078	0.84742	0.797	0.856125	0.791745	0.01885	0.006915	0.008365	0.006835	0.03685	0.01981	0.003795	0.0159	0.00405	0.0036	0.002375
	12.3333	0.98618	1.024	0.8524	0.8667	0.92303	0.94032	0.51628	0.50872	0.3791	0.4551	0.8132	0.85323	0.837	0.84248	0.74552	0.77353	0.85933	0.867	0.81932	0.8124	0.87075	0.87648	0.8196	0.8035	12.3333	1.00509	0.85955	0.931675	0.5125	0.4171	0.833215	0.83974	0.759525	0.863165	0.81586	0.873615	0.81155	0.01891	0.00715	0.008645	0.00378	0.038	0.020015	0.00274	0.014005	0.003835	0.00346	0.002865
	12.6667	0.9868	1.0274	0.86915	0.88258	0.94005	0.9558	0.53195	0.52115	0.38435	0.4669	0.84032	0.8671	0.85265	0.85875	0.76175	0.79178	0.87433	0.88417	0.83823	0.83283	0.88725	0.8948	0.83785	0.82408	12.6667	1.0071	0.875865	0.947925	0.52655	0.425625	0.85371	0.8557	0.776765	0.87925	0.83553	0.891025	0.830965	0.0203	0.006715	0.007875	0.0054	0.041275	0.01339	0.00305	0.015015	0.00492	0.0027	0.003775
	13	0.98793	1.0277	0.88138	0.89692	0.95425	0.97252	0.54675	0.53103	0.38875	0.47605	0.85393	0.88335	0.86767	0.87293	0.77752	0.8089	0.88867	0.8981	0.85542	0.84878	0.9054	0.9094	0.85647	0.84015	13	1.00781	0.88915	0.963385	0.53889	0.4324	0.86864	0.8703	0.79321	0.893385	0.8521	0.9074	0.84831	0.019885	0.00777	0.009135	0.00786	0.04365	0.01471	0.00263	0.01569	0.004715	0.00332	0.002
	13.3333	0.98677	1.0277	0.8928	0.90527	0.9709	0.98685	0.56198	0.544	0.39428	0.48455	0.86965	0.8957	0.88222	0.8872	0.79583	0.82405	0.90105	0.91148	0.86967	0.8646	0.9231	0.92552	0.87315	0.85772	13.3333	1.00724	0.899035	0.978875	0.55299	0.439415	0.882675	0.88471	0.80994	0.906265	0.867135	0.92431	0.865435	0.020465	0.006235	0.007975	0.00899	0.045135	0.013025	0.00249	0.01411	0.005215	0.002535	0.00121
	13.6667	0.98857	1.0285	0.90307	0.91628	0.98278	0.9995	0.57327	0.55745	0.40058	0.49187	0.88065	0.90707	0.89655	0.9016	0.80698	0.8374	0.912	0.92322	0.88228	0.87887	0.93558	0.93583	0.88472	0.86867	13.6667	1.00853	0.909675	0.99114	0.56536	0.446225	0.89386	0.899075	0.82219	0.91761	0.880575	0.935705	0.876695	0.019965	0.006605	0.00836	0.00791	0.045645	0.01321	0.002525	0.01521	0.00561	0.001705	0.000125
	14	0.98885	1.0285	0.91405	0.92522	0.99615	1.0122	0.5872	0.57005	0.40515	0.49975	0.89092	0.91645	0.90555	0.91242	0.8201	0.84685	0.92178	0.93107	0.8929	0.88888	0.94755	0.9452	0.89725	0.87975	14	1.00867	0.919635	1.00418	0.578625	0.45245	0.903685	0.908985	0.833475	0.926425	0.89089	0.946375	0.8885	0.019825	0.005585	0.008025	0.008575	0.0473	0.012765	0.003435	0.013375	0.004645	0.00201	0.001175
	14.3333	0.98933	1.0286	0.92427	0.93468	1.0045	1.0231	0.60305	0.5832	0.41212	0.51185	0.90257	0.9274	0.91495	0.9228	0.82978	0.85738	0.93002	0.9397	0.90322	0.8997	0.9594	0.9551	0.90812	0.88963	14.3333	1.00896	0.929475	1.0138	0.593125	0.461985	0.914985	0.918875	0.84358	0.93486	0.90146	0.95725	0.898875	0.019635	0.005205	0.0093	0.009925	0.049865	0.012415	0.003925	0.0138	0.00484	0.00176	0.00215
	14.6667	0.99015	1.0305	0.93512	0.94665	1.0137	1.0322	0.6163	0.5946	0.4166	0.52155	0.91363	0.93635	0.92505	0.93342	0.84275	0.86775	0.93895	0.9484	0.9135	0.90968	0.96818	0.9654	0.91705	0.90025	14.6667	1.01032	0.940885	1.02295	0.60545	0.469075	0.92499	0.929235	0.85525	0.943675	0.91159	0.96679	0.90865	0.020175	0.005765	0.00925	0.01085	0.052475	0.01136	0.004185	0.0125	0.004725	0.00191	0.00139
	15	0.98895	1.0291	0.94635	0.95857	1.0198	1.0351	0.63167	0.60613	0.42275	0.52978	0.922	0.94593	0.935	0.94435	0.8543	0.87805	0.94852	0.95595	0.92468	0.92035	0.97918	0.97635	0.92862	0.9121	15	1.00902	0.95246	1.02745	0.6189	0.476265	0.933965	0.939675	0.866175	0.952235	0.922515	0.977765	0.92036	0.020075	0.00611	0.00765	0.01277	0.053515	0.011965	0.004675	0.011875	0.003715	0.002165	0.001415
	15.3333	0.98985	1.0311	0.95815	0.97092	1.0228	1.0384	0.64568	0.61805	0.42815	0.5388	0.93255	0.95725	0.94427	0.95393	0.86457	0.88848	0.95685	0.96483	0.9353	0.9314	0.99127	0.98685	0.93937	0.9218	15.3333	1.01048	0.964535	1.0306	0.631865	0.483475	0.9449	0.9491	0.876525	0.96084	0.93335	0.98906	0.930585	0.020625	0.006385	0.0078	0.013815	0.055325	0.01235	0.00483	0.011955	0.00399	0.00195	0.00221
	15.6667	0.9915	1.0301	0.96777	0.98067	1.0263	1.0428	0.65893	0.63065	0.4332	0.5469	0.94388	0.96705	0.95513	0.9656	0.87578	0.89845	0.96645	0.97435	0.94682	0.94297	1.0018	0.99733	0.95145	0.93588	15.6667	1.0108	0.97422	1.03455	0.64479	0.49005	0.955465	0.960365	0.887115	0.9704	0.944895	0.999565	0.943665	0.0193	0.00645	0.00825	0.01414	0.05685	0.011585	0.005235	0.011335	0.00395	0.001925	0.002235
	16	0.99138	1.0316	0.97707	0.99005	1.0287	1.0422	0.67285	0.6424	0.44017	0.55915	0.9524	0.97542	0.96565	0.9759	0.88737	0.90897	0.97518	0.9842	0.95747	0.95498	1.0115	1.004	0.96183	0.94555	16	1.01149	0.98356	1.03545	0.657625	0.49966	0.96391	0.970775	0.89817	0.97969	0.956225	1.00775	0.95369	0.02011	0.00649	0.00675	0.015225	0.05949	0.01151	0.005125	0.0108	0.00451	0.001245	0.00375
	16.3333	0.99107	1.0316	0.9865	0.99853	1.0312	1.0456	0.6888	0.65315	0.44787	0.56668	0.9639	0.9823	0.97543	0.9854	0.89708	0.91958	0.983	0.9916	0.96762	0.96463	1.022	1.0103	0.97318	0.95618	16.3333	1.01134	0.992515	1.0384	0.670975	0.507275	0.9731	0.980415	0.90833	0.9873	0.966125	1.01615	0.96468	0.020265	0.006015	0.0072	0.017825	0.059405	0.0092	0.004985	0.01125	0.0043	0.001495	0.00585
	16.6667	0.99055	1.0309	0.99575	1.0059	1.0302	1.0451	0.69938	0.66658	0.4539	0.57573	0.9735	0.985	0.98455	0.99343	0.90782	0.92995	0.99045	1.0002	0.97698	0.9757	1.0277	1.0143	0.98375	0.968	16.6667	1.01072	1.00083	1.03765	0.68298	0.514815	0.97925	0.98899	0.918885	0.995325	0.97634	1.021	0.975875	0.020175	0.005075	0.00745	0.0164	0.060915	0.00575	0.00444	0.011065	0.004875	0.00064	0.0067
	17	0.9919	1.0309	1.0014	1.0085	1.0315	1.0454	0.7163	0.67988	0.45997	0.58308	0.9823	0.98803	0.99285	0.9981	0.91768	0.93862	0.99915	1.007	0.98615	0.98362	1.0313	1.0167	0.99245	0.97533	17	1.0114	1.00495	1.03845	0.69809	0.521525	0.985165	0.995475	0.92815	1.00307	0.984885	1.024	0.98389	0.0195	0.00355	0.00695	0.01821	0.061555	0.002865	0.002625	0.01047	0.003925	0.001265	0.0073
	17.3333	0.99067	1.0312	1.0034	1.0118	1.0309	1.0446	0.73085	0.69102	0.46427	0.59367	0.98843	0.99185	0.99928	1.001	0.92745	0.94815	1.0062	1.0148	0.9934	0.99362	1.0343	1.0193	0.9996	0.98428	17.3333	1.01093	1.0076	1.03775	0.710935	0.52897	0.99014	1.00014	0.9378	1.0105	0.99351	1.0268	0.99194	0.020265	0.0042	0.00685	0.019915	0.0647	0.00171	0.00086	0.01035	0.0043	0.00011	0.0075
	17.6667	0.99182	1.0316	1.0068	1.0141	1.0293	1.0453	0.7447	0.7024	0.47237	0.6017	0.9945	0.99267	1.0045	1.0049	0.93855	0.95498	1.0116	1.0196	0.99808	0.99808	1.0367	1.02	1.0045	0.98928	17.6667	1.01171	1.01045	1.0373	0.72355	0.537035	0.993585	1.0047	0.946765	1.0156	0.99808	1.02835	0.99689	0.01989	0.00365	0.008	0.02115	0.064665	0.000915	0.0002	0.008215	0.004	0	0.00835
	18	0.991	1.0301	1.0096	1.0168	1.028	1.044	0.76207	0.71803	0.47773	0.61122	0.99618	0.99483	1.0078	1.0065	0.9464	0.96075	1.0156	1.0242	1.0007	1.0032	1.0383	1.0196	1.0081	0.99345	18	1.01055	1.0132	1.036	0.74005	0.544475	0.995505	1.00715	0.953575	1.0199	1.00195	1.02895	1.00077	0.01955	0.0036	0.008	0.02202	0.066745	0.000675	0.00065	0.007175	0.0043	0.00125	0.00935
	18.3333	0.99175	1.0313	1.0122	1.0177	1.0279	1.0425	0.77235	0.72823	0.48593	0.6199	0.99508	0.99513	1.0102	1.008	0.95443	0.96418	1.0181	1.0264	1.0039	1.005	1.0392	1.0194	1.0112	0.99577	18.3333	1.01153	1.01495	1.0352	0.75029	0.552915	0.995105	1.0091	0.959305	1.02225	1.00445	1.0293	1.00348	0.019775	0.00275	0.0073	0.02206	0.066985	2.5e-05	0.0011	0.004875	0.00415	0.00055	0.0099
	18.6667	0.99175	1.0305	1.0133	1.0171	1.0265	1.0404	0.79012	0.745	0.49343	0.62862	0.99937	0.9944	1.0123	1.0088	0.96035	0.96775	1.021	1.0294	1.0061	1.0085	1.0387	1.0171	1.0139	0.99757	18.6667	1.01113	1.0152	1.03345	0.76756	0.561025	0.996885	1.01055	0.96405	1.0252	1.0073	1.0279	1.00574	0.019375	0.0019	0.00695	0.02256	0.067595	0.002485	0.00175	0.0037	0.0042	0.0012	0.0108
	19	0.99175	1.0319	1.0141	1.0186	1.0244	1.0395	0.80183	0.757	0.49948	0.6391	0.99913	0.99315	1.0138	1.0082	0.9679	0.97022	1.0208	1.0296	1.0058	1.0095	1.0368	1.0164	1.0158	1.0004	19	1.01182	1.01635	1.03195	0.779415	0.56929	0.99614	1.011	0.96906	1.0252	1.00765	1.0266	1.0081	0.020075	0.00225	0.00755	0.022415	0.06981	0.00299	0.0028	0.00116	0.0044	0.00185	0.0102
[truncated: 1 more columns]

## Sheet: trp1
		Raw data																									Average												Standard error
	Duplicates	A	B	A	B	A	B	A	B	A	B	A	B	A	B	A	B	A	B	A	B	A	B	A	B
	Strain	trp1Δ	trp1Δ	trp1Δ	trp1Δ	trp1Δ	trp1Δ	trp1Δ	trp1Δ	trp1Δ	trp1Δ	trp1Δ	trp1Δ	trp1Δ	trp1Δ	trp1Δ	trp1Δ	trp1Δ	trp1Δ	trp1Δ	trp1Δ	trp1Δ	trp1Δ	trp1Δ	trp1Δ		trp1Δ	trp1Δ	trp1Δ	trp1Δ	trp1Δ	trp1Δ	trp1Δ	trp1Δ	trp1Δ	trp1Δ	trp1Δ	trp1Δ	trp1Δ	trp1Δ	trp1Δ	trp1Δ	trp1Δ	trp1Δ	trp1Δ	trp1Δ	trp1Δ	trp1Δ	trp1Δ
	Conditions	Control	Control	APAP	APAP	APAP+Trp	APAP+Trp	APAP+Tyr	APAP+Tyr	APAP+Phe	APAP+Phe	APAP+His	APAP+His	APAP+Glu	APAP+Glu	APAP+Thr	APAP+Thr	APAP+Met	APAP+Met	APAP+Arg	APAP+Arg	APAP+Leu	APAP+Leu	APAP+Lys	APAP+Lys	Time [hours]	Control	APAP	APAP+Trp	APAP+Tyr	APAP+Phe	APAP+His	APAP+Glu	APAP+Thr	APAP+Met	APAP+Arg	APAP+Leu	APAP+Lys	Control	APAP	APAP+Trp	APAP+Tyr	APAP+Phe	APAP+His	APAP+Glu	APAP+Thr	APAP+Met	APAP+Arg	APAP+Leu
Time	0	0.19745	0.2073	0.20668	0.2082	0.21723	0.21648	0.21455	0.19195	0.19975	0.2038	0.19703	0.19703	0.20113	0.20102	0.19925	0.1981	0.2044	0.21182	0.20705	0.21068	0.20963	0.20767	0.21293	0.20422	0	0.202375	0.20744	0.216855	0.20325	0.201775	0.19703	0.201075	0.198675	0.20811	0.208865	0.20865	0.208575	0.004925	0.00076	0.000375	0.0113	0.002025	0	5.5e-05	0.000575	0.00371	0.001815	0.00098
[hours]	0.333333	0.1981	0.20872	0.2083	0.21088	0.22058	0.22135	0.21617	0.19758	0.20183	0.20468	0.2022	0.20175	0.20605	0.20433	0.20493	0.2019	0.20603	0.21425	0.20857	0.21398	0.21177	0.20988	0.215	0.20577	0.333333	0.20341	0.20959	0.220965	0.206875	0.203255	0.201975	0.20519	0.203415	0.21014	0.211275	0.210825	0.210385	0.00531	0.00129	0.000385	0.009295	0.001425	0.000225	0.00086	0.001515	0.00411	0.002705	0.000945
	0.666667	0.2033	0.21505	0.21207	0.2154	0.2259	0.22645	0.2215	0.2005	0.20535	0.2082	0.20347	0.20222	0.2067	0.20505	0.2063	0.20432	0.21095	0.21895	0.21427	0.21778	0.21685	0.2151	0.21915	0.2114	0.666667	0.209175	0.213735	0.226175	0.211	0.206775	0.202845	0.205875	0.20531	0.21495	0.216025	0.215975	0.215275	0.005875	0.001665	0.000275	0.0105	0.001425	0.000625	0.000825	0.00099	0.004	0.001755	0.000875
	1	0.20715	0.22392	0.21407	0.2195	0.23668	0.23868	0.22745	0.21032	0.20863	0.21373	0.207	0.205	0.21	0.2081	0.20995	0.20663	0.21245	0.22123	0.21618	0.22075	0.22025	0.21858	0.22295	0.21393	1	0.215535	0.216785	0.23768	0.218885	0.21118	0.206	0.20905	0.20829	0.21684	0.218465	0.219415	0.21844	0.008385	0.002715	0.001	0.008565	0.00255	0.001	0.00095	0.00166	0.00439	0.002285	0.000835
	1.33333	0.21477	0.22952	0.21928	0.2244	0.24043	0.24255	0.22748	0.2099	0.20895	0.213	0.20797	0.2079	0.21255	0.21065	0.21237	0.21055	0.21642	0.22658	0.21915	0.22437	0.22588	0.22433	0.22545	0.21815	1.33333	0.222145	0.22184	0.24149	0.21869	0.210975	0.207935	0.2116	0.21146	0.2215	0.22176	0.225105	0.2218	0.007375	0.00256	0.00106	0.00879	0.002025	3.5e-05	0.00095	0.00091	0.00508	0.00261	0.000775
	1.66667	0.22423	0.24088	0.22265	0.229	0.25223	0.2562	0.2339	0.21555	0.21085	0.2164	0.21258	0.2119	0.21692	0.2141	0.21545	0.2126	0.2205	0.22985	0.22333	0.228	0.23128	0.22985	0.23008	0.22278	1.66667	0.232555	0.225825	0.254215	0.224725	0.213625	0.21224	0.21551	0.214025	0.225175	0.225665	0.230565	0.22643	0.008325	0.003175	0.001985	0.009175	0.002775	0.00034	0.00141	0.001425	0.004675	0.002335	0.000715
	2	0.23703	0.25417	0.229	0.23555	0.26217	0.2628	0.23595	0.21965	0.21495	0.21955	0.2154	0.21493	0.21975	0.2168	0.21845	0.21655	0.2268	0.23703	0.22873	0.2335	0.23815	0.2368	0.2355	0.22825	2	0.2456	0.232275	0.262485	0.2278	0.21725	0.215165	0.218275	0.2175	0.231915	0.231115	0.237475	0.231875	0.00857	0.003275	0.000315	0.00815	0.0023	0.000235	0.001475	0.00095	0.005115	0.002385	0.000675
	2.33333	0.24955	0.27072	0.2317	0.24005	0.27125	0.27365	0.23588	0.22252	0.21377	0.22205	0.21845	0.21913	0.22228	0.2209	0.22503	0.22095	0.22925	0.24075	0.23047	0.23613	0.24335	0.24075	0.23843	0.23048	2.33333	0.260135	0.235875	0.27245	0.2292	0.21791	0.21879	0.22159	0.22299	0.235	0.2333	0.24205	0.234455	0.010585	0.004175	0.0012	0.00668	0.00414	0.00034	0.00069	0.00204	0.00575	0.00283	0.0013
	2.66667	0.2666	0.28823	0.23843	0.24638	0.27857	0.28505	0.24065	0.22645	0.2161	0.2229	0.22153	0.22275	0.22533	0.22383	0.22585	0.22295	0.23513	0.24575	0.23428	0.24038	0.24935	0.24743	0.24375	0.236	2.66667	0.277415	0.242405	0.28181	0.23355	0.2195	0.22214	0.22458	0.2244	0.24044	0.23733	0.24839	0.239875	0.010815	0.003975	0.00324	0.0071	0.0034	0.00061	0.00075	0.00145	0.00531	0.00305	0.00096
	3	0.28827	0.3061	0.23772	0.24525	0.2894	0.29148	0.23735	0.22423	0.21685	0.222	0.2235	0.22405	0.22795	0.22515	0.22465	0.22258	0.2338	0.24408	0.23222	0.238	0.24865	0.24617	0.24088	0.23295	3	0.297185	0.241485	0.29044	0.23079	0.219425	0.223775	0.22655	0.223615	0.23894	0.23511	0.24741	0.236915	0.008915	0.003765	0.00104	0.00656	0.002575	0.000275	0.0014	0.001035	0.00514	0.00289	0.00124
	3.33333	0.3138	0.33387	0.23998	0.24673	0.30238	0.30788	0.24185	0.22923	0.2203	0.2276	0.22625	0.22605	0.22953	0.22673	0.22608	0.22245	0.2354	0.24632	0.2336	0.23938	0.25057	0.24762	0.24207	0.2331	3.33333	0.323835	0.243355	0.30513	0.23554	0.22395	0.22615	0.22813	0.224265	0.24086	0.23649	0.249095	0.237585	0.010035	0.003375	0.00275	0.00631	0.00365	0.0001	0.0014	0.001815	0.00546	0.00289	0.001475
	3.66667	0.34183	0.35975	0.2431	0.24845	0.31383	0.31898	0.24475	0.23108	0.2223	0.22763	0.22825	0.22765	0.23223	0.22905	0.22537	0.22328	0.23783	0.24757	0.234	0.24045	0.25462	0.2522	0.24302	0.23588	3.66667	0.35079	0.245775	0.316405	0.237915	0.224965	0.22795	0.23064	0.224325	0.2427	0.237225	0.25341	0.23945	0.00896	0.002675	0.002575	0.006835	0.002665	0.0003	0.00159	0.001045	0.00487	0.003225	0.00121
	4	0.3727	0.38525	0.24408	0.25248	0.32935	0.33358	0.24438	0.23475	0.22352	0.2275	0.23102	0.2306	0.2319	0.23128	0.22795	0.22563	0.23972	0.2521	0.23547	0.24333	0.25775	0.25553	0.2437	0.23775	4	0.378975	0.24828	0.331465	0.239565	0.22551	0.23081	0.23159	0.22679	0.24591	0.2394	0.25664	0.240725	0.006275	0.0042	0.002115	0.004815	0.00199	0.00021	0.00031	0.00116	0.00619	0.00393	0.00111
	4.33333	0.40707	0.41905	0.24798	0.25475	0.3435	0.34998	0.24907	0.23497	0.22578	0.22893	0.23268	0.23333	0.23542	0.2347	0.23033	0.22818	0.24315	0.25448	0.23782	0.2458	0.26245	0.2594	0.24673	0.23922	4.33333	0.41306	0.251365	0.34674	0.24202	0.227355	0.233005	0.23506	0.229255	0.248815	0.24181	0.260925	0.242975	0.00599	0.003385	0.00324	0.00705	0.001575	0.000325	0.00036	0.001075	0.005665	0.00399	0.001525
	4.66667	0.44112	0.45413	0.2505	0.25885	0.3596	0.36457	0.25087	0.23442	0.22705	0.23047	0.23407	0.2364	0.23797	0.23802	0.23217	0.22998	0.24595	0.25777	0.24047	0.24807	0.26965	0.26455	0.25048	0.24293	4.66667	0.447625	0.254675	0.362085	0.242645	0.22876	0.235235	0.237995	0.231075	0.25186	0.24427	0.2671	0.246705	0.006505	0.004175	0.002485	0.008225	0.00171	0.001165	2.5e-05	0.001095	0.00591	0.0038	0.00255
	5	0.47708	0.49238	0.257	0.26353	0.37903	0.37995	0.251	0.23677	0.23133	0.23547	0.23705	0.2413	0.2416	0.24185	0.23577	0.23357	0.25283	0.26238	0.24535	0.25248	0.27412	0.27005	0.25362	0.24643	5	0.48473	0.260265	0.37949	0.243885	0.2334	0.239175	0.241725	0.23467	0.257605	0.248915	0.272085	0.250025	0.00765	0.003265	0.00046	0.007115	0.00207	0.002125	0.000125	0.0011	0.004775	0.003565	0.002035
	5.33333	0.51267	0.52755	0.26153	0.26848	0.39508	0.40102	0.25115	0.2374	0.2317	0.23488	0.2411	0.24355	0.24508	0.2445	0.2381	0.23602	0.2566	0.26697	0.2482	0.25612	0.28075	0.27555	0.25833	0.24988	5.33333	0.52011	0.265005	0.39805	0.244275	0.23329	0.242325	0.24479	0.23706	0.261785	0.25216	0.27815	0.254105	0.00744	0.003475	0.00297	0.006875	0.00159	0.001225	0.00029	0.00104	0.005185	0.00396	0.0026
	5.66667	0.55185	0.56552	0.26503	0.27222	0.4168	0.42133	0.2532	0.23908	0.23328	0.23743	0.24627	0.24795	0.24995	0.24915	0.24215	0.24015	0.26135	0.2718	0.2527	0.2603	0.28835	0.28205	0.2632	0.25465	5.66667	0.558685	0.268625	0.419065	0.24614	0.235355	0.24711	0.24955	0.24115	0.266575	0.2565	0.2852	0.258925	0.006835	0.003595	0.002265	0.00706	0.002075	0.00084	0.0004	0.001	0.005225	0.0038	0.00315
	6	0.58613	0.60185	0.2703	0.27802	0.4394	0.44073	0.25527	0.24193	0.23375	0.23678	0.24825	0.25182	0.2536	0.25353	0.2448	0.2447	0.26572	0.2772	0.25582	0.26513	0.29485	0.28847	0.26815	0.2581	6	0.59399	0.27416	0.440065	0.2486	0.235265	0.250035	0.253565	0.24475	0.27146	0.260475	0.29166	0.263125	0.00786	0.00386	0.000665	0.00667	0.001515	0.001785	3.5e-05	5e-05	0.00574	0.004655	0.00319
	6.33333	0.62043	0.63448	0.27545	0.28355	0.46053	0.46377	0.25662	0.24393	0.23342	0.237	0.2525	0.25688	0.25687	0.25773	0.24848	0.2489	0.27165	0.28402	0.26065	0.26943	0.302	0.29468	0.27165	0.2617	6.33333	0.627455	0.2795	0.46215	0.250275	0.23521	0.25469	0.2573	0.24869	0.277835	0.26504	0.29834	0.266675	0.007025	0.00405	0.00162	0.006345	0.00179	0.00219	0.00043	0.00021	0.006185	0.00439	0.00366
	6.66667	0.65538	0.668	0.28065	0.28827	0.48505	0.48972	0.25398	0.24507	0.23645	0.23825	0.25648	0.2609	0.26117	0.26292	0.25275	0.25248	0.2771	0.28747	0.26532	0.2725	0.30837	0.30285	0.27628	0.26698	6.66667	0.66169	0.28446	0.487385	0.249525	0.23735	0.25869	0.262045	0.252615	0.282285	0.26891	0.30561	0.27163	0.00631	0.00381	0.002335	0.004455	0.0009	0.00221	0.000875	0.000135	0.005185	0.00359	0.00276
	7	0.68585	0.69865	0.28613	0.29545	0.5093	0.5127	0.25812	0.24602	0.23785	0.24123	0.26193	0.2651	0.26703	0.2665	0.25687	0.25575	0.28358	0.29463	0.27032	0.27815	0.31755	0.31183	0.2818	0.273	7	0.69225	0.29079	0.511	0.25207	0.23954	0.263515	0.266765	0.25631	0.289105	0.274235	0.31469	0.2774	0.0064	0.00466	0.0017	0.00605	0.00169	0.001585	0.000265	0.00056	0.005525	0.003915	0.00286
	7.33333	0.7169	0.72915	0.29238	0.30207	0.5356	0.53697	0.25865	0.24675	0.23988	0.24148	0.2653	0.2703	0.2711	0.27243	0.26085	0.2614	0.2901	0.3021	0.27553	0.2838	0.32598	0.32173	0.2874	0.27917	7.33333	0.723025	0.297225	0.536285	0.2527	0.24068	0.2678	0.271765	0.261125	0.2961	0.279665	0.323855	0.283285	0.006125	0.004845	0.000685	0.00595	0.0008	0.0025	0.000665	0.000275	0.006	0.004135	0.002125
	7.66667	0.74305	0.75677	0.29747	0.30738	0.56088	0.56473	0.2587	0.2501	0.24077	0.244	0.27087	0.27597	0.27677	0.2788	0.26465	0.26455	0.29602	0.30808	0.28098	0.2883	0.33405	0.32835	0.29222	0.28355	7.66667	0.74991	0.302425	0.562805	0.2544	0.242385	0.27342	0.277785	0.2646	0.30205	0.28464	0.3312	0.287885	0.00686	0.004955	0.001925	0.0043	0.001615	0.00255	0.001015	5e-05	0.00603	0.00366	0.00285
	8	0.7685	0.78288	0.30247	0.31367	0.58527	0.59288	0.26025	0.2508	0.24165	0.24423	0.2758	0.28303	0.28102	0.28503	0.27055	0.26895	0.303	0.31228	0.28713	0.294	0.34275	0.33763	0.29912	0.28978	8	0.77569	0.30807	0.589075	0.255525	0.24294	0.279415	0.283025	0.26975	0.30764	0.290565	0.34019	0.29445	0.00719	0.0056	0.003805	0.004725	0.00129	0.003615	0.002005	0.0008	0.00464	0.003435	0.00256
	8.33333	0.79167	0.80725	0.3072	0.31812	0.61247	0.61925	0.2625	0.25112	0.24313	0.24552	0.28223	0.2876	0.28787	0.289	0.27635	0.2728	0.30682	0.31982	0.29075	0.298	0.35118	0.34395	0.303	0.29325	8.33333	0.79946	0.31266	0.61586	0.25681	0.244325	0.284915	0.288435	0.274575	0.31332	0.294375	0.347565	0.298125	0.00779	0.00546	0.00339	0.00569	0.001195	0.002685	0.000565	0.001775	0.0065	0.003625	0.003615
	8.66667	0.81112	0.82765	0.31398	0.32853	0.64023	0.6463	0.26448	0.25312	0.2426	0.2448	0.28625	0.29342	0.29295	0.29522	0.2792	0.27797	0.3142	0.32925	0.29623	0.30613	0.35883	0.35303	0.30955	0.3002	8.66667	0.819385	0.321255	0.643265	0.2588	0.2437	0.289835	0.294085	0.278585	0.321725	0.30118	0.35593	0.304875	0.008265	0.007275	0.003035	0.00568	0.0011	0.003585	0.001135	0.000615	0.007525	0.00495	0.0029
	9	0.83092	0.84862	0.3203	0.33273	0.6672	0.67273	0.26727	0.25533	0.2451	0.24698	0.2939	0.3003	0.30043	0.3016	0.28608	0.28355	0.32315	0.3356	0.3046	0.3114	0.37015	0.36255	0.31635	0.30655	9	0.83977	0.326515	0.669965	0.2613	0.24604	0.2971	0.301015	0.284815	0.329375	0.308	0.36635	0.31145	0.00885	0.006215	0.002765	0.00597	0.00094	0.0032	0.000585	0.001265	0.006225	0.0034	0.0038
	9.33333	0.85175	0.86567	0.32855	0.3408	0.6916	0.70075	0.2654	0.25353	0.2467	0.24768	0.29988	0.30678	0.30773	0.30795	0.2918	0.2903	0.33132	0.34413	0.31065	0.31862	0.38132	0.3722	0.324	0.3135	9.33333	0.85871	0.334675	0.696175	0.259465	0.24719	0.30333	0.30784	0.29105	0.337725	0.314635	0.37676	0.31875	0.00696	0.006125	0.004575	0.005935	0.00049	0.00345	0.00011	0.00075	0.006405	0.003985	0.00456
	9.66667	0.86777	0.88415	0.33705	0.34705	0.71925	0.72728	0.26813	0.25703	0.24815	0.24788	0.30512	0.31478	0.3135	0.31595	0.29733	0.29638	0.33982	0.35188	0.31837	0.32608	0.39035	0.38315	0.33027	0.32065	9.66667	0.87596	0.34205	0.723265	0.26258	0.248015	0.30995	0.314725	0.296855	0.34585	0.322225	0.38675	0.32546	0.00819	0.005	0.004015	0.00555	0.000135	0.00483	0.001225	0.000475	0.00603	0.003855	0.0036
	10	0.88238	0.90102	0.3475	0.35657	0.7431	0.7523	0.26805	0.25678	0.2493	0.2506	0.31343	0.32245	0.3218	0.3226	0.30658	0.30275	0.3498	0.36102	0.32745	0.33443	0.40248	0.3946	0.3388	0.32855	10	0.8917	0.352035	0.7477	0.262415	0.24995	0.31794	0.3222	0.304665	0.35541	0.33094	0.39854	0.333675	0.00932	0.004535	0.0046	0.005635	0.00065	0.00451	0.0004	0.001915	0.00561	0.00349	0.00394
	10.3333	0.89658	0.9156	0.35328	0.3649	0.76765	0.779	0.27045	0.25858	0.25043	0.25045	0.32042	0.33055	0.3308	0.3314	0.31272	0.3109	0.35712	0.36933	0.3331	0.34118	0.41195	0.40505	0.34435	0.3353	10.3333	0.90609	0.35909	0.773325	0.264515	0.25044	0.325485	0.3311	0.31181	0.363225	0.33714	0.4085	0.339825	0.00951	0.00581	0.005675	0.005935	1e-05	0.005065	0.0003	0.00091	0.006105	0.00404	0.00345
	10.6667	0.91043	0.92875	0.36215	0.3737	0.79135	0.8049	0.2707	0.26077	0.25212	0.25055	0.32598	0.3391	0.33723	0.3396	0.32025	0.3173	0.36683	0.37857	0.34215	0.35107	0.42497	0.41678	0.35495	0.34578	10.6667	0.91959	0.367925	0.798125	0.265735	0.251335	0.33254	0.338415	0.318775	0.3727	0.34661	0.420875	0.350365	0.00916	0.005775	0.006775	0.004965	0.000785	0.00656	0.001185	0.001475	0.00587	0.00446	0.004095
	11	0.9236	0.9422	0.37205	0.3843	0.81505	0.82452	0.27265	0.26122	0.25172	0.25148	0.33723	0.34842	0.34847	0.34852	0.32885	0.327	0.37633	0.3895	0.35123	0.36015	0.43725	0.4303	0.36285	0.35533	11	0.9329	0.378175	0.819785	0.266935	0.2516	0.342825	0.348495	0.327925	0.382915	0.35569	0.433775	0.35909	0.0093	0.006125	0.004735	0.005715	0.00012	0.005595	2.5e-05	0.000925	0.006585	0.00446	0.003475
	11.3333	0.9345	0.95227	0.38373	0.396	0.83837	0.84787	0.27333	0.2639	0.25267	0.25165	0.3462	0.35835	0.3562	0.3587	0.33842	0.33577	0.38815	0.40077	0.36217	0.37088	0.45033	0.44337	0.37548	0.36545	11.3333	0.943385	0.389865	0.84312	0.268615	0.25216	0.352275	0.35745	0.337095	0.39446	0.366525	0.44685	0.370465	0.008885	0.006135	0.00475	0.004715	0.00051	0.006075	0.00125	0.001325	0.00631	0.004355	0.00348
	11.6667	0.94185	0.96218	0.39128	0.40525	0.86052	0.87088	0.27725	0.26298	0.2522	0.25243	0.35485	0.36677	0.36575	0.36698	0.34608	0.34318	0.39707	0.4109	0.36895	0.37903	0.46205	0.45592	0.38298	0.374	11.6667	0.952015	0.398265	0.8657	0.270115	0.252315	0.36081	0.366365	0.34463	0.403985	0.37399	0.458985	0.37849	0.010165	0.006985	0.00518	0.007135	0.000115	0.00596	0.000615	0.00145	0.006915	0.00504	0.003065
	12	0.95035	0.96903	0.40103	0.41465	0.88078	0.8922	0.27715	0.2654	0.25365	0.2549	0.3616	0.37612	0.37303	0.37495	0.35513	0.35095	0.40768	0.4197	0.3786	0.3876	0.47442	0.46725	0.39313	0.38268	12	0.95969	0.40784	0.88649	0.271275	0.254275	0.36886	0.37399	0.35304	0.41369	0.3831	0.470835	0.387905	0.00934	0.00681	0.00571	0.005875	0.000625	0.00726	0.00096	0.00209	0.00601	0.0045	0.003585
	12.3333	0.9544	0.97372	0.41047	0.42543	0.89997	0.91275	0.27705	0.26548	0.25462	0.25253	0.3733	0.38555	0.38353	0.38505	0.36275	0.35865	0.41747	0.43007	0.38727	0.39715	0.48752	0.48167	0.40223	0.39322	12.3333	0.96406	0.41795	0.90636	0.271265	0.253575	0.379425	0.38429	0.3607	0.42377	0.39221	0.484595	0.397725	0.00966	0.00748	0.00639	0.005785	0.001045	0.006125	0.00076	0.00205	0.0063	0.00494	0.002925
	12.6667	0.95645	0.97837	0.42473	0.43768	0.92212	0.93152	0.27702	0.26648	0.25475	0.25372	0.38	0.39558	0.39155	0.39472	0.37102	0.3687	0.42938	0.443	0.39768	0.4081	0.50067	0.49698	0.41278	0.40532	12.6667	0.96741	0.431205	0.92682	0.27175	0.254235	0.38779	0.393135	0.36986	0.43619	0.40289	0.498825	0.40905	0.01096	0.006475	0.0047	0.00527	0.000515	0.00779	0.001585	0.00116	0.00681	0.00521	0.001845
	13	0.95735	0.97878	0.4347	0.44837	0.93865	0.95103	0.28098	0.2682	0.25498	0.25495	0.39068	0.40492	0.40045	0.40302	0.3801	0.3785	0.44077	0.45332	0.40918	0.41665	0.51408	0.5102	0.42398	0.41535	13	0.968065	0.441535	0.94484	0.27459	0.254965	0.3978	0.401735	0.3793	0.447045	0.412915	0.51214	0.419665	0.010715	0.006835	0.00619	0.00639	1.5e-05	0.00712	0.001285	0.0008	0.006275	0.003735	0.00194
	13.3333	0.95613	0.97685	0.44508	0.46175	0.95747	0.96867	0.28107	0.2703	0.25498	0.25505	0.40035	0.41527	0.4107	0.41208	0.39082	0.38837	0.45153	0.46588	0.41812	0.4281	0.52857	0.52432	0.43593	0.42813	13.3333	0.96649	0.453415	0.96307	0.275685	0.255015	0.40781	0.41139	0.389595	0.458705	0.42311	0.526445	0.43203	0.01036	0.008335	0.0056	0.005385	3.5e-05	0.00746	0.00069	0.001225	0.007175	0.00499	0.002125
	13.6667	0.95332	0.97492	0.45372	0.4725	0.972	0.98473	0.28258	0.27	0.2576	0.2541	0.40797	0.42488	0.41888	0.42115	0.39663	0.39652	0.46045	0.4761	0.42758	0.43768	0.53953	0.5348	0.4435	0.43598	13.6667	0.96412	0.46311	0.978365	0.27629	0.25585	0.416425	0.420015	0.396575	0.468275	0.43263	0.537165	0.43974	0.0108	0.00939	0.006365	0.00629	0.00175	0.008455	0.001135	5.5e-05	0.007825	0.00505	0.002365
	14	0.95337	0.97278	0.46347	0.48033	0.98728	0.99943	0.28373	0.27055	0.25793	0.25553	0.4158	0.43265	0.4258	0.42915	0.4051	0.40167	0.46788	0.4836	0.43445	0.44303	0.54995	0.5451	0.45135	0.44363	14	0.963075	0.4719	0.993355	0.27714	0.25673	0.424225	0.427475	0.403385	0.47574	0.43874	0.547525	0.44749	0.009705	0.00843	0.006075	0.00659	0.0012	0.008425	0.001675	0.001715	0.00786	0.00429	0.002425
	14.3333	0.9532	0.97215	0.47108	0.48947	1.0012	1.0143	0.28903	0.27143	0.25945	0.25725	0.4226	0.44007	0.4336	0.43543	0.41087	0.4094	0.476	0.49183	0.4414	0.45045	0.5601	0.55383	0.45923	0.45095	14.3333	0.962675	0.480275	1.00775	0.28023	0.25835	0.431335	0.434515	0.410135	0.483915	0.445925	0.556965	0.45509	0.009475	0.009195	0.00655	0.0088	0.0011	0.008735	0.000915	0.000735	0.007915	0.004525	0.003135
	14.6667	0.95412	0.97358	0.48005	0.498	1.0151	1.029	0.28628	0.27345	0.25912	0.25748	0.43055	0.4479	0.43965	0.4435	0.41857	0.41553	0.48442	0.49953	0.44898	0.4577	0.5693	0.5627	0.46598	0.45858	14.6667	0.96385	0.489025	1.02205	0.279865	0.2583	0.439225	0.441575	0.41705	0.491975	0.45334	0.566	0.46228	0.00973	0.008975	0.00695	0.006415	0.00082	0.008675	0.001925	0.00152	0.007555	0.00436	0.0033
	15	0.95525	0.9727	0.48938	0.50775	1.0253	1.0365	0.28743	0.27428	0.25953	0.25705	0.43858	0.45552	0.44755	0.45108	0.4282	0.42375	0.49368	0.50848	0.45777	0.46625	0.57942	0.57383	0.47518	0.4682	15	0.963975	0.498565	1.0309	0.280855	0.25829	0.44705	0.449315	0.425975	0.50108	0.46201	0.576625	0.47169	0.008725	0.009185	0.0056	0.006575	0.00124	0.00847	0.001765	0.002225	0.0074	0.00424	0.002795
	15.3333	0.9535	0.97495	0.49905	0.51838	1.0311	1.0418	0.29165	0.27623	0.26015	0.25735	0.44637	0.46465	0.45582	0.45932	0.43643	0.4322	0.5031	0.51842	0.46747	0.4766	0.59223	0.5836	0.4854	0.47747	15.3333	0.964225	0.508715	1.03645	0.28394	0.25875	0.45551	0.45757	0.434315	0.51076	0.472035	0.587915	0.481435	0.010725	0.009665	0.00535	0.00771	0.0014	0.00914	0.00175	0.002115	0.00766	0.004565	0.004315
	15.6667	0.95408	0.97408	0.5114	0.5277	1.0362	1.0473	0.29127	0.2783	0.26043	0.25777	0.45415	0.47442	0.46507	0.46923	0.44633	0.44193	0.5144	0.5287	0.47718	0.48613	0.60235	0.59542	0.49513	0.48843	15.6667	0.96408	0.51955	1.04175	0.284785	0.2591	0.464285	0.46715	0.44413	0.52155	0.481655	0.598885	0.49178	0.01	0.00815	0.00555	0.006485	0.00133	0.010135	0.00208	0.0022	0.00715	0.004475	0.003465
	16	0.95442	0.97533	0.52148	0.53945	1.0408	1.0499	0.2942	0.27788	0.262	0.25787	0.46423	0.48633	0.47433	0.47908	0.45553	0.45033	0.52493	0.53895	0.48698	0.49753	0.61102	0.6048	0.50462	0.49805	16	0.964875	0.530465	1.04535	0.28604	0.259935	0.47528	0.476705	0.45293	0.53194	0.492255	0.60791	0.501335	0.010455	0.008985	0.00455	0.00816	0.002065	0.01105	0.002375	0.0026	0.00701	0.005275	0.00311
	16.3333	0.95503	0.9745	0.53018	0.5498	1.0431	1.0538	0.29717	0.27932	0.2625	0.25865	0.47337	0.49502	0.4835	0.48772	0.4656	0.46168	0.53338	0.54838	0.49667	0.50773	0.62495	0.6157	0.51845	0.5093	16.3333	0.964765	0.53999	1.04845	0.288245	0.260575	0.484195	0.48561	0.46364	0.54088	0.5022	0.620325	0.513875	0.009735	0.00981	0.00535	0.008925	0.001925	0.010825	0.00211	0.00196	0.0075	0.00553	0.004625
	16.6667	0.95495	0.9759	0.5397	0.5597	1.046	1.0547	0.2973	0.28055	0.26222	0.2614	0.4836	0.50535	0.49257	0.49832	0.47405	0.4713	0.5435	0.5579	0.50795	0.51943	0.6342	0.62627	0.52802	0.51972	16.6667	0.965425	0.5497	1.05035	0.288925	0.26181	0.494475	0.495445	0.472675	0.5507	0.51369	0.630235	0.52387	0.010475	0.01	0.00435	0.008375	0.00041	0.010875	0.002875	0.001375	0.0072	0.00574	0.003965
	17	0.95415	0.97458	0.54968	0.5702	1.0462	1.0551	0.2986	0.28178	0.2632	0.2601	0.49372	0.51443	0.5022	0.50667	0.48513	0.4815	0.5535	0.56652	0.51838	0.5285	0.6446	0.63567	0.5388	0.53068	17	0.964365	0.55994	1.05065	0.29019	0.26165	0.504075	0.504435	0.483315	0.56001	0.52344	0.640135	0.53474	0.010215	0.01026	0.00445	0.00841	0.00155	0.010355	0.002235	0.001815	0.00651	0.00506	0.004465
	17.3333	0.9537	0.9756	0.56147	0.57947	1.0464	1.055	0.30088	0.28273	0.26332	0.26138	0.50297	0.52475	0.51195	0.51672	0.495	0.49215	0.5631	0.5765	0.52945	0.53845	0.65305	0.64592	0.54878	0.54032	17.3333	0.96465	0.57047	1.0507	0.291805	0.26235	0.51386	0.514335	0.493575	0.5698	0.53395	0.649485	0.54455	0.01095	0.009	0.0043	0.009075	0.00097	0.01089	0.002385	0.001425	0.0067	0.0045	0.003565
	17.6667	0.95413	0.9762	0.57025	0.58915	1.046	1.0548	0.30018	0.28373	0.2639	0.2603	0.5129	0.5344	0.52065	0.52495	0.5051	0.5009	0.57215	0.58493	0.53933	0.5473	0.6633	0.65593	0.55868	0.5505	17.6667	0.965165	0.5797	1.0504	0.291955	0.2621	0.52365	0.5228	0.503	0.57854	0.543315	0.659615	0.55459	0.011035	0.00945	0.0044	0.008225	0.0018	0.01075	0.00215	0.0021	0.00639	0.003985	0.003685
	18	0.95203	0.97535	0.5796	0.5996	1.0457	1.0542	0.30302	0.2853	0.2635	0.26153	0.5228	0.5421	0.53058	0.53358	0.5157	0.51117	0.58093	0.59445	0.54895	0.5581	0.6735	0.66378	0.56997	0.56035	18	0.96369	0.5896	1.04995	0.29416	0.262515	0.53245	0.53208	0.513435	0.58769	0.553525	0.66864	0.56516	0.01166	0.01	0.00425	0.00886	0.000985	0.00965	0.0015	0.002265	0.00676	0.004575	0.00486
	18.3333	0.95535	0.9764	0.58915	0.60815	1.0459	1.0527	0.30483	0.28603	0.26458	0.26228	0.53107	0.55373	0.5383	0.54288	0.52558	0.521	0.59065	0.60185	0.55952	0.56702	0.68128	0.6735	0.57925	0.56912	18.3333	0.965875	0.59865	1.0493	0.29543	0.26343	0.5424	0.54059	0.52329	0.59625	0.56327	0.67739	0.574185	0.010525	0.0095	0.0034	0.0094	0.00115	0.01133	0.00229	0.00229	0.0056	0.00375	0.00389
	18.6667	0.95478	0.97655	0.60013	0.61837	1.0442	1.0521	0.3105	0.2889	0.26675	0.26258	0.54045	0.56303	0.54695	0.55165	0.53463	0.53165	0.5995	0.6111	0.56955	0.577	0.68972	0.6816	0.589	0.57893	18.6667	0.965665	0.60925	1.04815	0.2997	0.264665	0.55174	0.5493	0.53314	0.6053	0.573275	0.68566	0.583965	0.010885	0.00912	0.00395	0.0108	0.002085	0.01129	0.00235	0.00149	0.0058	0.003725	0.00406
	19	0.9542	0.9775	0.60738	0.62705	1.0427	1.0506	0.3107	0.28973	0.26665	0.26415	0.5487	0.57143	0.5552	0.56028	0.5459	0.54117	0.60603	0.61745	0.5773	0.58565	0.69798	0.69155	0.59755	0.58832	19	0.96585	0.617215	1.04665	0.300215	0.2654	0.560065	0.55774	0.543535	0.61174	0.581475	0.694765	0.592935	0.01165	0.009835	0.00395	0.010485	0.00125	0.011365	0.00254	0.002365	0.00571	0.004175	0.003215
[truncated: 1 more columns]

## Sheet: Tat1
		Raw data																									Average												Standard error
	Duplicates	A	B	A	B	A	B	A	B	A	B	A	B	A	B	A	B	A	B	A	B	A	B	A	B
	Strain	tat1Δ	tat1Δ	tat1Δ	tat1Δ	tat1Δ	tat1Δ	tat1Δ	tat1Δ	tat1Δ	tat1Δ	tat1Δ	tat1Δ	tat1Δ	tat1Δ	tat1Δ	tat1Δ	tat1Δ	tat1Δ	tat1Δ	tat1Δ	tat1Δ	tat1Δ	tat1Δ	tat1Δ		tat1Δ	tat1Δ	tat1Δ	tat1Δ	tat1Δ	tat1Δ	tat1Δ	tat1Δ	tat1Δ	tat1Δ	tat1Δ	tat1Δ	tat1Δ	tat1Δ	tat1Δ	tat1Δ	tat1Δ	tat1Δ	tat1Δ	tat1Δ	tat1Δ	tat1Δ	tat1Δ
	Conditions	Control	Control	APAP	APAP	APAP+Trp	APAP+Trp	APAP+Tyr	APAP+Tyr	APAP+Phe	APAP+Phe	APAP+His	APAP+His	APAP+Glu	APAP+Glu	APAP+Thr	APAP+Thr	APAP+Met	APAP+Met	APAP+Arg	APAP+Arg	APAP+Leu	APAP+Leu	APAP+Lys	APAP+Lys	Time [hours]	Control	APAP	APAP+Trp	APAP+Tyr	APAP+Phe	APAP+His	APAP+Glu	APAP+Thr	APAP+Met	APAP+Arg	APAP+Leu	APAP+Lys	Control	APAP	APAP+Trp	APAP+Tyr	APAP+Phe	APAP+His	APAP+Glu	APAP+Thr	APAP+Met	APAP+Arg	APAP+Leu
Time	0	0.19908	0.20067	0.2027	0.2058	0.21663	0.22218	0.21648	0.19982	0.19455	0.20448	0.19035	0.19683	0.19288	0.20333	0.1984	0.1944	0.20147	0.20217	0.19775	0.20785	0.20447	0.20315	0.196	0.19923	0	0.199875	0.20425	0.219405	0.20815	0.199515	0.19359	0.198105	0.1964	0.20182	0.2028	0.20381	0.197615	0.000795	0.00155	0.002775	0.00833	0.004965	0.00324	0.005225	0.002	0.00035	0.00505	0.00066
[hours]	0.333333	0.20477	0.2079	0.20625	0.20988	0.2192	0.22523	0.22187	0.20588	0.1979	0.2063	0.19605	0.20143	0.1984	0.20755	0.2038	0.19895	0.20345	0.2061	0.20043	0.2114	0.20938	0.20818	0.19955	0.2024	0.333333	0.206335	0.208065	0.222215	0.213875	0.2021	0.19874	0.202975	0.201375	0.204775	0.205915	0.20878	0.200975	0.001565	0.001815	0.003015	0.007995	0.0042	0.00269	0.004575	0.002425	0.001325	0.005485	0.0006
	0.666667	0.20918	0.2133	0.21068	0.21548	0.22095	0.23025	0.22573	0.21055	0.2005	0.2089	0.19683	0.20372	0.20083	0.21118	0.2061	0.20075	0.2085	0.20948	0.20565	0.21618	0.2164	0.21587	0.20422	0.20825	0.666667	0.21124	0.21308	0.2256	0.21814	0.2047	0.200275	0.206005	0.203425	0.20899	0.210915	0.216135	0.206235	0.00206	0.0024	0.00465	0.00759	0.0042	0.003445	0.005175	0.002675	0.00049	0.005265	0.000265
	1	0.21623	0.22053	0.2157	0.22065	0.23073	0.24085	0.23133	0.2221	0.20427	0.2148	0.20038	0.20718	0.20597	0.21473	0.20935	0.203	0.21013	0.21277	0.20833	0.22028	0.22315	0.22258	0.2087	0.2126	1	0.21838	0.218175	0.23579	0.226715	0.209535	0.20378	0.21035	0.206175	0.21145	0.214305	0.222865	0.21065	0.00215	0.002475	0.00506	0.004615	0.005265	0.0034	0.00438	0.003175	0.00132	0.005975	0.000285
	1.33333	0.22318	0.22785	0.21948	0.22645	0.23523	0.2433	0.226	0.2231	0.2031	0.2144	0.20455	0.21115	0.21015	0.21925	0.21148	0.20618	0.21365	0.2175	0.2125	0.22418	0.23088	0.23223	0.21235	0.21695	1.33333	0.225515	0.222965	0.239265	0.22455	0.20875	0.20785	0.2147	0.20883	0.215575	0.21834	0.231555	0.21465	0.002335	0.003485	0.004035	0.00145	0.00565	0.0033	0.00455	0.00265	0.001925	0.00584	0.000675
	1.66667	0.23142	0.23695	0.22455	0.23208	0.24212	0.25415	0.2414	0.2291	0.20425	0.2181	0.20943	0.21507	0.21768	0.2243	0.21423	0.208	0.21728	0.22033	0.21773	0.22858	0.24027	0.24133	0.2184	0.22263	1.66667	0.234185	0.228315	0.248135	0.23525	0.211175	0.21225	0.22099	0.211115	0.218805	0.223155	0.2408	0.220515	0.002765	0.003765	0.006015	0.00615	0.006925	0.00282	0.00331	0.003115	0.001525	0.005425	0.00053
	2	0.24165	0.24683	0.23175	0.24102	0.24943	0.25858	0.24448	0.23465	0.2081	0.22183	0.21475	0.21985	0.22343	0.2303	0.21768	0.2119	0.22362	0.22733	0.22483	0.23513	0.25105	0.25162	0.22537	0.22865	2	0.24424	0.236385	0.254005	0.239565	0.214965	0.2173	0.226865	0.21479	0.225475	0.22998	0.251335	0.22701	0.00259	0.004635	0.004575	0.004915	0.006865	0.00255	0.003435	0.00289	0.001855	0.00515	0.000285
	2.33333	0.25233	0.2581	0.23658	0.24623	0.25543	0.26567	0.24545	0.2381	0.20685	0.22458	0.21835	0.22508	0.22755	0.2358	0.22323	0.21602	0.22595	0.2298	0.22732	0.23905	0.25972	0.2615	0.2296	0.2329	2.33333	0.255215	0.241405	0.26055	0.241775	0.215715	0.221715	0.231675	0.219625	0.227875	0.233185	0.26061	0.23125	0.002885	0.004825	0.00512	0.003675	0.008865	0.003365	0.004125	0.003605	0.001925	0.005865	0.00089
	2.66667	0.26335	0.27018	0.2417	0.25265	0.25648	0.2692	0.249	0.2406	0.20885	0.2258	0.2226	0.22905	0.23285	0.24177	0.22323	0.21703	0.22988	0.23463	0.2318	0.24395	0.27055	0.27213	0.2352	0.23763	2.66667	0.266765	0.247175	0.26284	0.2448	0.217325	0.225825	0.23731	0.22013	0.232255	0.237875	0.27134	0.236415	0.003415	0.005475	0.00636	0.0042	0.008475	0.003225	0.00446	0.0031	0.002375	0.006075	0.00079
	3	0.27387	0.28087	0.2432	0.25343	0.26013	0.26955	0.24728	0.24055	0.21002	0.22473	0.22535	0.2316	0.23818	0.24445	0.22303	0.2167	0.22888	0.23355	0.23198	0.24388	0.2757	0.2784	0.2334	0.23613	3	0.27737	0.248315	0.26484	0.243915	0.217375	0.228475	0.241315	0.219865	0.231215	0.23793	0.27705	0.234765	0.0035	0.005115	0.00471	0.003365	0.007355	0.003125	0.003135	0.003165	0.002335	0.00595	0.00135
	3.33333	0.28737	0.2939	0.2462	0.2559	0.26675	0.27985	0.25177	0.24363	0.21145	0.23045	0.22827	0.23437	0.24348	0.24915	0.2267	0.21523	0.23025	0.23375	0.23367	0.24633	0.28448	0.2846	0.2353	0.23728	3.33333	0.290635	0.25105	0.2733	0.2477	0.22095	0.23132	0.246315	0.220965	0.232	0.24	0.28454	0.23629	0.003265	0.00485	0.00655	0.00407	0.0095	0.00305	0.002835	0.005735	0.00175	0.00633	6e-05
	3.66667	0.30095	0.30848	0.25033	0.261	0.26813	0.28173	0.2541	0.2461	0.2136	0.22988	0.23192	0.23765	0.24865	0.25415	0.22445	0.21593	0.23092	0.23525	0.23583	0.24803	0.29565	0.2966	0.23755	0.2396	3.66667	0.304715	0.255665	0.27493	0.2501	0.22174	0.234785	0.2514	0.22019	0.233085	0.24193	0.296125	0.238575	0.003765	0.005335	0.0068	0.004	0.00814	0.002865	0.00275	0.00426	0.002165	0.0061	0.000475
	4	0.31473	0.32387	0.25295	0.26595	0.27708	0.28868	0.2561	0.251	0.2153	0.2315	0.23772	0.2425	0.25275	0.26075	0.22537	0.21828	0.23188	0.23783	0.23832	0.2518	0.30505	0.30615	0.23898	0.24105	4	0.3193	0.25945	0.28288	0.25355	0.2234	0.24011	0.25675	0.221825	0.234855	0.24506	0.3056	0.240015	0.00457	0.0065	0.0058	0.00255	0.0081	0.00239	0.004	0.003545	0.002975	0.00674	0.00055
	4.33333	0.33497	0.34175	0.25805	0.2709	0.28082	0.29235	0.25772	0.25235	0.21815	0.23335	0.24093	0.24682	0.2592	0.26672	0.22643	0.21957	0.23353	0.23928	0.24213	0.25485	0.31832	0.31775	0.24248	0.24398	4.33333	0.33836	0.264475	0.286585	0.255035	0.22575	0.243875	0.26296	0.223	0.236405	0.24849	0.318035	0.24323	0.00339	0.006425	0.005765	0.002685	0.0076	0.002945	0.00376	0.00343	0.002875	0.00636	0.000285
	4.66667	0.35402	0.36205	0.2628	0.27703	0.28533	0.29675	0.26028	0.2516	0.2189	0.23425	0.24413	0.251	0.2658	0.2744	0.22748	0.22078	0.2363	0.24157	0.24645	0.25948	0.33383	0.33295	0.24758	0.24892	4.66667	0.358035	0.269915	0.29104	0.25594	0.226575	0.247565	0.2701	0.22413	0.238935	0.252965	0.33339	0.24825	0.004015	0.007115	0.00571	0.00434	0.007675	0.003435	0.0043	0.00335	0.002635	0.006515	0.00044
	5	0.37405	0.38267	0.27045	0.28395	0.2924	0.29985	0.26115	0.25465	0.22353	0.23938	0.24977	0.25795	0.27423	0.28313	0.22888	0.2227	0.24075	0.24485	0.25223	0.26495	0.34887	0.349	0.2526	0.25365	5	0.37836	0.2772	0.296125	0.2579	0.231455	0.25386	0.27868	0.22579	0.2428	0.25859	0.348935	0.253125	0.00431	0.00675	0.003725	0.00325	0.007925	0.00409	0.00445	0.00309	0.00205	0.00636	6.5e-05
	5.33333	0.3974	0.40578	0.27758	0.29217	0.29302	0.307	0.26285	0.2564	0.22453	0.23825	0.25553	0.26095	0.2818	0.2898	0.22992	0.22375	0.24415	0.2489	0.25767	0.27042	0.36713	0.36593	0.25875	0.25865	5.33333	0.40159	0.284875	0.30001	0.259625	0.23139	0.25824	0.2858	0.226835	0.246525	0.264045	0.36653	0.2587	0.00419	0.007295	0.00699	0.003225	0.00686	0.00271	0.004	0.003085	0.002375	0.006375	0.0006
	5.66667	0.42325	0.43185	0.28432	0.30043	0.3034	0.31295	0.26815	0.25915	0.22585	0.24125	0.26217	0.2682	0.29255	0.30043	0.23267	0.227	0.24642	0.25077	0.26358	0.27535	0.38478	0.3829	0.26423	0.2642	5.66667	0.42755	0.292375	0.308175	0.26365	0.23355	0.265185	0.29649	0.229835	0.248595	0.269465	0.38384	0.264215	0.0043	0.008055	0.004775	0.0045	0.0077	0.003015	0.00394	0.002835	0.002175	0.005885	0.00094
	6	0.44947	0.45948	0.29202	0.30912	0.3099	0.317	0.26663	0.2615	0.22587	0.24043	0.26838	0.27555	0.30145	0.3098	0.23483	0.22922	0.24882	0.2547	0.2694	0.28285	0.403	0.40108	0.27065	0.27027	6	0.454475	0.30057	0.31345	0.264065	0.23315	0.271965	0.305625	0.232025	0.25176	0.276125	0.40204	0.27046	0.005005	0.00855	0.00355	0.002565	0.00728	0.003585	0.004175	0.002805	0.00294	0.006725	0.00096
	6.33333	0.47737	0.48747	0.30168	0.31988	0.31598	0.3242	0.26948	0.26333	0.22563	0.24115	0.27495	0.28157	0.31125	0.3207	0.23538	0.2303	0.25248	0.25777	0.27587	0.28883	0.42095	0.41892	0.27548	0.2746	6.33333	0.48242	0.31078	0.32009	0.266405	0.23339	0.27826	0.315975	0.23284	0.255125	0.28235	0.419935	0.27504	0.00505	0.0091	0.00411	0.003075	0.00776	0.00331	0.004725	0.00254	0.002645	0.00648	0.001015
	6.66667	0.5085	0.5165	0.31098	0.3291	0.32283	0.3341	0.26895	0.26668	0.22858	0.243	0.28165	0.28987	0.32103	0.33142	0.23815	0.23225	0.25715	0.26087	0.28308	0.29495	0.4411	0.4393	0.28338	0.28287	6.66667	0.5125	0.32004	0.328465	0.267815	0.23579	0.28576	0.326225	0.2352	0.25901	0.289015	0.4402	0.283125	0.004	0.00906	0.005635	0.001135	0.00721	0.00411	0.005195	0.00295	0.00186	0.005935	0.0009
	7	0.5398	0.54718	0.31985	0.34165	0.33205	0.33685	0.27307	0.267	0.23035	0.2457	0.28965	0.2971	0.3327	0.34152	0.24085	0.2348	0.2607	0.26525	0.29115	0.303	0.46135	0.45758	0.29192	0.29153	7	0.54349	0.33075	0.33445	0.270035	0.238025	0.293375	0.33711	0.237825	0.262975	0.297075	0.459465	0.291725	0.00369	0.0109	0.0024	0.003035	0.007675	0.003725	0.00441	0.003025	0.002275	0.005925	0.001885
	7.33333	0.5693	0.57885	0.32982	0.35367	0.34558	0.3452	0.27455	0.26805	0.23335	0.24638	0.29737	0.306	0.3438	0.3541	0.24373	0.23812	0.2645	0.2695	0.2997	0.3122	0.48047	0.478	0.29915	0.3002	7.33333	0.574075	0.341745	0.34539	0.2713	0.239865	0.301685	0.34895	0.240925	0.267	0.30595	0.479235	0.299675	0.004775	0.011925	0.00019	0.00325	0.006515	0.004315	0.00515	0.002805	0.0025	0.00625	0.001235
	7.66667	0.60205	0.6118	0.3406	0.36572	0.3538	0.3562	0.27473	0.2712	0.23355	0.24875	0.3074	0.31507	0.35678	0.36912	0.246	0.23923	0.26887	0.2734	0.3083	0.32035	0.4999	0.49905	0.30783	0.30743	7.66667	0.606925	0.35316	0.355	0.272965	0.24115	0.311235	0.36295	0.242615	0.271135	0.314325	0.499475	0.30763	0.004875	0.01256	0.0012	0.001765	0.0076	0.003835	0.00617	0.003385	0.002265	0.006025	0.000425
	8	0.634	0.64315	0.3521	0.37777	0.36035	0.36688	0.2769	0.27308	0.23455	0.24955	0.31535	0.32548	0.37038	0.38362	0.24935	0.2423	0.274	0.2765	0.31903	0.32937	0.52168	0.52028	0.3177	0.31727	8	0.638575	0.364935	0.363615	0.27499	0.24205	0.320415	0.377	0.245825	0.27525	0.3242	0.52098	0.317485	0.004575	0.012835	0.003265	0.00191	0.0075	0.005065	0.00662	0.003525	0.00125	0.00517	0.0007
	8.33333	0.66643	0.67445	0.365	0.39133	0.3752	0.3757	0.27935	0.27368	0.23668	0.25225	0.3269	0.33495	0.3852	0.39853	0.25265	0.24495	0.27768	0.28078	0.32817	0.33873	0.54133	0.53922	0.32495	0.3251	8.33333	0.67044	0.378165	0.37545	0.276515	0.244465	0.330925	0.391865	0.2488	0.27923	0.33345	0.540275	0.325025	0.00401	0.013165	0.00025	0.002835	0.007785	0.004025	0.006665	0.00385	0.00155	0.00528	0.001055
	8.66667	0.69815	0.7056	0.37607	0.40675	0.38688	0.38438	0.28142	0.27777	0.23605	0.25185	0.33657	0.3467	0.402	0.41655	0.25487	0.24733	0.28097	0.28605	0.33838	0.35075	0.56153	0.55893	0.3352	0.3368	8.66667	0.701875	0.39141	0.38563	0.279595	0.24395	0.341635	0.409275	0.2511	0.28351	0.344565	0.56023	0.336	0.003725	0.01534	0.00125	0.001825	0.0079	0.005065	0.007275	0.00377	0.00254	0.006185	0.0013
	9	0.72972	0.73775	0.3922	0.42225	0.39912	0.39313	0.28397	0.27852	0.23847	0.254	0.34997	0.36055	0.41942	0.435	0.2589	0.25105	0.28817	0.29133	0.35285	0.36158	0.58447	0.5822	0.34707	0.3478	9	0.733735	0.407225	0.396125	0.281245	0.246235	0.35526	0.42721	0.254975	0.28975	0.357215	0.583335	0.347435	0.004015	0.015025	0.002995	0.002725	0.007765	0.00529	0.00779	0.003925	0.00158	0.004365	0.001135
	9.33333	0.76167	0.76745	0.40768	0.44015	0.40997	0.407	0.2849	0.27848	0.24045	0.25288	0.36172	0.37262	0.43872	0.4537	0.26208	0.254	0.29235	0.29702	0.3635	0.37415	0.60668	0.60302	0.35917	0.35983	9.33333	0.76456	0.423915	0.408485	0.28169	0.246665	0.36717	0.44621	0.25804	0.294685	0.368825	0.60485	0.3595	0.00289	0.016235	0.001485	0.00321	0.006215	0.00545	0.00749	0.00404	0.002335	0.005325	0.00183
	9.66667	0.79037	0.7986	0.4266	0.45837	0.4272	0.41535	0.2878	0.28335	0.24195	0.25433	0.3749	0.38843	0.45743	0.47573	0.26548	0.25813	0.3015	0.30412	0.37878	0.38928	0.6291	0.6253	0.3712	0.37275	9.66667	0.794485	0.442485	0.421275	0.285575	0.24814	0.381665	0.46658	0.261805	0.30281	0.38403	0.6272	0.371975	0.004115	0.015885	0.005925	0.002225	0.00619	0.006765	0.00915	0.003675	0.00131	0.00525	0.0019
	10	0.8179	0.82407	0.44285	0.47718	0.43707	0.42865	0.2887	0.2831	0.2437	0.25643	0.3912	0.4044	0.47812	0.4966	0.27113	0.2618	0.3082	0.30955	0.39258	0.4019	0.6495	0.64623	0.38472	0.38715	10	0.820985	0.460015	0.43286	0.2859	0.250065	0.3978	0.48736	0.266465	0.308875	0.39724	0.647865	0.385935	0.003085	0.017165	0.00421	0.0028	0.006365	0.0066	0.00924	0.004665	0.000675	0.00466	0.001635
	10.3333	0.84335	0.85015	0.46018	0.49633	0.45538	0.4458	0.29365	0.285	0.24507	0.25575	0.40842	0.42258	0.50038	0.5194	0.2755	0.2664	0.31353	0.3164	0.40935	0.41768	0.67102	0.66742	0.39855	0.40192	10.3333	0.84675	0.478255	0.45059	0.289325	0.25041	0.4155	0.50989	0.27095	0.314965	0.413515	0.66922	0.400235	0.0034	0.018075	0.00479	0.004325	0.00534	0.00708	0.00951	0.00455	0.001435	0.004165	0.0018
	10.6667	0.8628	0.87305	0.47997	0.51828	0.4702	0.46148	0.29317	0.28967	0.24552	0.25577	0.42455	0.44	0.5202	0.5399	0.28005	0.26972	0.32132	0.3263	0.42417	0.43405	0.6929	0.6887	0.41498	0.42005	10.6667	0.867925	0.499125	0.46584	0.29142	0.250645	0.432275	0.53005	0.274885	0.32381	0.42911	0.6908	0.417515	0.005125	0.019155	0.00436	0.00175	0.005125	0.007725	0.00985	0.005165	0.00249	0.00494	0.0021
	11	0.8869	0.8959	0.50045	0.54095	0.48847	0.47067	0.29828	0.28975	0.24702	0.2574	0.44285	0.4583	0.54365	0.56288	0.28553	0.2756	0.33108	0.3357	0.44253	0.45345	0.71507	0.71223	0.43315	0.441	11	0.8914	0.5207	0.47957	0.294015	0.25221	0.450575	0.553265	0.280565	0.33339	0.44799	0.71365	0.437075	0.0045	0.02025	0.0089	0.004265	0.00519	0.007725	0.009615	0.004965	0.00231	0.00546	0.00142
	11.3333	0.90675	0.91668	0.52258	0.56455	0.50953	0.48747	0.29873	0.29345	0.24638	0.25812	0.46265	0.47825	0.56505	0.5846	0.29167	0.28015	0.34147	0.34555	0.46295	0.47305	0.73705	0.73273	0.45192	0.4578	11.3333	0.911715	0.543565	0.4985	0.29609	0.25225	0.47045	0.574825	0.28591	0.34351	0.468	0.73489	0.45486	0.004965	0.020985	0.01103	0.00264	0.00587	0.0078	0.009775	0.00576	0.00204	0.00505	0.00216
	11.6667	0.92507	0.93478	0.54263	0.58403	0.52735	0.5045	0.3058	0.2947	0.24672	0.25875	0.4825	0.4973	0.58632	0.60618	0.2969	0.28473	0.34983	0.35585	0.47973	0.49215	0.75762	0.75383	0.46978	0.47725	11.6667	0.929925	0.56333	0.515925	0.30025	0.252735	0.4899	0.59625	0.290815	0.35284	0.48594	0.755725	0.473515	0.004855	0.0207	0.011425	0.00555	0.006015	0.0074	0.00993	0.006085	0.00301	0.00621	0.001895
	12	0.9394	0.9513	0.56317	0.60675	0.54683	0.52355	0.30795	0.30007	0.24863	0.25782	0.4996	0.51702	0.60493	0.62765	0.3038	0.29055	0.36102	0.36415	0.4993	0.50928	0.77587	0.77013	0.4883	0.49518	12	0.94535	0.58496	0.53519	0.30401	0.253225	0.50831	0.61629	0.297175	0.362585	0.50429	0.773	0.49174	0.00595	0.02179	0.01164	0.00394	0.004595	0.00871	0.01136	0.006625	0.001565	0.00499	0.00287
	12.3333	0.95667	0.968	0.58492	0.6283	0.56698	0.53887	0.3081	0.2992	0.24873	0.25898	0.51965	0.53583	0.62678	0.64833	0.30932	0.2961	0.37205	0.3762	0.51902	0.53107	0.79565	0.79145	0.509	0.51797	12.3333	0.962335	0.60661	0.552925	0.30365	0.253855	0.52774	0.637555	0.30271	0.374125	0.525045	0.79355	0.513485	0.005665	0.02169	0.014055	0.00445	0.005125	0.00809	0.010775	0.00661	0.002075	0.006025	0.0021
	12.6667	0.96925	0.9816	0.60708	0.65047	0.58652	0.55452	0.31098	0.30225	0.2493	0.26048	0.53885	0.55485	0.64482	0.67068	0.31422	0.30202	0.3856	0.389	0.53923	0.5501	0.81312	0.8115	0.5279	0.5378	12.6667	0.975425	0.628775	0.57052	0.306615	0.25489	0.54685	0.65775	0.30812	0.3873	0.544665	0.81231	0.53285	0.006175	0.021695	0.016	0.004365	0.00559	0.008	0.01293	0.0061	0.0017	0.005435	0.00081
	13	0.98073	0.9891	0.62985	0.6725	0.6033	0.5743	0.31527	0.3054	0.24948	0.2627	0.55707	0.5748	0.6637	0.68852	0.32103	0.30843	0.3996	0.4021	0.55945	0.57075	0.83245	0.82915	0.54945	0.55783	13	0.984915	0.651175	0.5888	0.310335	0.25609	0.565935	0.67611	0.31473	0.40085	0.5651	0.8308	0.55364	0.004185	0.021325	0.0145	0.004935	0.00661	0.008865	0.01241	0.0063	0.00125	0.00565	0.00165
	13.3333	0.98743	0.99692	0.6484	0.69382	0.62528	0.59355	0.31908	0.308	0.25033	0.26135	0.57608	0.59275	0.68132	0.7076	0.32875	0.31612	0.41268	0.41705	0.57835	0.59097	0.84768	0.84585	0.5692	0.5787	13.3333	0.992175	0.67111	0.609415	0.31354	0.25584	0.584415	0.69446	0.322435	0.414865	0.58466	0.846765	0.57395	0.004745	0.02271	0.015865	0.00554	0.00551	0.008335	0.01314	0.006315	0.002185	0.00631	0.000915
	13.6667	0.99138	0.99803	0.6665	0.71208	0.64272	0.61143	0.32187	0.31067	0.252	0.26183	0.59585	0.61245	0.69963	0.72558	0.33455	0.3222	0.425	0.43052	0.59567	0.61017	0.85875	0.85913	0.58545	0.5932	13.6667	0.994705	0.68929	0.627075	0.31627	0.256915	0.60415	0.712605	0.328375	0.42776	0.60292	0.85894	0.589325	0.003325	0.02279	0.015645	0.0056	0.004915	0.0083	0.012975	0.006175	0.00276	0.00725	0.00019
	14	0.99125	0.99812	0.68455	0.72805	0.6629	0.62945	0.32778	0.31388	0.25143	0.26235	0.61165	0.62977	0.7115	0.73825	0.33805	0.32488	0.43835	0.4425	0.611	0.62522	0.87108	0.87055	0.60172	0.60767	14	0.994685	0.7063	0.646175	0.32083	0.25689	0.62071	0.724875	0.331465	0.440425	0.61811	0.870815	0.604695	0.003435	0.02175	0.016725	0.00695	0.00546	0.00906	0.013375	0.006585	0.002075	0.00711	0.000265
	14.3333	0.9906	0.9966	0.6993	0.74497	0.68025	0.64775	0.33063	0.31633	0.25293	0.2632	0.62627	0.6441	0.72555	0.75585	0.3435	0.32998	0.45013	0.45575	0.6276	0.6426	0.8823	0.8813	0.61882	0.62215	14.3333	0.9936	0.722135	0.664	0.32348	0.258065	0.635185	0.7407	0.33674	0.45294	0.6351	0.8818	0.620485	0.003	0.022835	0.01625	0.00715	0.005135	0.008915	0.01515	0.00676	0.00281	0.0075	0.0005
	14.6667	0.9905	0.99543	0.71583	0.76043	0.69885	0.66788	0.33558	0.32045	0.2521	0.26455	0.64212	0.6601	0.7394	0.76912	0.34893	0.3352	0.46368	0.47045	0.64348	0.65815	0.89285	0.8927	0.63453	0.63743	14.6667	0.992965	0.73813	0.683365	0.328015	0.258325	0.65111	0.75426	0.342065	0.467065	0.650815	0.892775	0.63598	0.002465	0.0223	0.015485	0.007565	0.006225	0.00899	0.01486	0.006865	0.003385	0.007335	7.5e-05
	15	0.98965	0.99362	0.73238	0.77655	0.71855	0.6838	0.34005	0.32458	0.25362	0.26465	0.65835	0.6766	0.7533	0.78382	0.35633	0.34173	0.47983	0.48505	0.66085	0.67427	0.90443	0.9036	0.6501	0.6513	15	0.991635	0.754465	0.701175	0.332315	0.259135	0.667475	0.76856	0.34903	0.48244	0.66756	0.904015	0.6507	0.001985	0.022085	0.017375	0.007735	0.005515	0.009125	0.01526	0.0073	0.00261	0.00671	0.000415
	15.3333	0.9875	0.99205	0.74842	0.7929	0.73617	0.70183	0.34573	0.3278	0.25382	0.26413	0.67205	0.69223	0.76638	0.7981	0.36403	0.3503	0.49655	0.50243	0.67683	0.69307	0.9161	0.91428	0.66798	0.66633	15.3333	0.989775	0.77066	0.719	0.336765	0.258975	0.68214	0.78224	0.357165	0.49949	0.68495	0.91519	0.667155	0.002275	0.02224	0.01717	0.008965	0.005155	0.01009	0.01586	0.006865	0.00294	0.00812	0.00091
	15.6667	0.98833	0.99233	0.76545	0.8094	0.75645	0.7211	0.34937	0.33235	0.2542	0.264	0.68768	0.70935	0.78023	0.81337	0.37262	0.358	0.51345	0.51943	0.69345	0.71098	0.9283	0.92785	0.68443	0.6836	15.6667	0.99033	0.787425	0.738775	0.34086	0.2591	0.698515	0.7968	0.36531	0.51644	0.702215	0.928075	0.684015	0.002	0.021975	0.017675	0.00851	0.0049	0.010835	0.01657	0.00731	0.00299	0.008765	0.000225
	16	0.98787	0.99323	0.78188	0.82637	0.77423	0.73768	0.3558	0.33322	0.25493	0.26585	0.7037	0.72615	0.79405	0.8296	0.38162	0.3675	0.53308	0.53963	0.7108	0.72788	0.93963	0.93835	0.70105	0.69967	16	0.99055	0.804125	0.755955	0.34451	0.26039	0.714925	0.811825	0.37456	0.536355	0.71934	0.93899	0.70036	0.00268	0.022245	0.018275	0.01129	0.00546	0.011225	0.017775	0.00706	0.003275	0.00854	0.00064
	16.3333	0.98747	0.9932	0.79727	0.84008	0.79037	0.75785	0.36157	0.3379	0.25583	0.26703	0.71833	0.74078	0.80822	0.84255	0.39232	0.3781	0.55018	0.55545	0.7263	0.74378	0.9522	0.94952	0.7181	0.71398	16.3333	0.990335	0.818675	0.77411	0.349735	0.26143	0.729555	0.825385	0.38521	0.552815	0.73504	0.95086	0.71604	0.002865	0.021405	0.01626	0.011835	0.0056	0.011225	0.017165	0.00711	0.002635	0.00874	0.00134
	16.6667	0.9883	0.99325	0.8121	0.8551	0.80635	0.77535	0.3657	0.34248	0.25558	0.26745	0.73295	0.75777	0.82073	0.8561	0.40292	0.38727	0.5682	0.57478	0.74233	0.7583	0.96268	0.9617	0.73415	0.73057	16.6667	0.990775	0.8336	0.79085	0.35409	0.261515	0.74536	0.838415	0.395095	0.57149	0.750315	0.96219	0.73236	0.002475	0.0215	0.0155	0.01161	0.005935	0.01241	0.017685	0.007825	0.00329	0.007985	0.00049
	17	0.98982	0.99223	0.82705	0.8688	0.8222	0.79155	0.3715	0.34613	0.2566	0.26695	0.74908	0.77303	0.83442	0.869	0.4135	0.39865	0.58665	0.591	0.7584	0.77415	0.97403	0.97145	0.74957	0.74553	17	0.991025	0.847925	0.806875	0.358815	0.261775	0.761055	0.85171	0.406075	0.588825	0.766275	0.97274	0.74755	0.001205	0.020875	0.015325	0.012685	0.005175	0.011975	0.01729	0.007425	0.002175	0.007875	0.00129
	17.3333	0.98828	0.99185	0.84193	0.88197	0.83883	0.80983	0.3788	0.35237	0.25722	0.26875	0.7617	0.7874	0.84655	0.88312	0.4246	0.41002	0.60535	0.60967	0.77415	0.78937	0.98257	0.98015	0.77165	0.76052	17.3333	0.990065	0.86195	0.82433	0.365585	0.262985	0.77455	0.864835	0.41731	0.60751	0.78176	0.98136	0.766085	0.001785	0.02002	0.0145	0.013215	0.005765	0.01285	0.018285	0.00729	0.00216	0.00761	0.00121
	17.6667	0.98892	0.99243	0.85512	0.89407	0.8534	0.8257	0.38315	0.3542	0.25748	0.2677	0.7768	0.8024	0.85855	0.895	0.43935	0.42332	0.62377	0.6269	0.78958	0.80483	0.9907	0.98882	0.78835	0.77645	17.6667	0.990675	0.874595	0.83955	0.368675	0.26259	0.7896	0.876775	0.431335	0.625335	0.797205	0.98976	0.7824	0.001755	0.019475	0.01385	0.014475	0.00511	0.0128	0.018225	0.008015	0.001565	0.007625	0.00094
	18	0.98882	0.99167	0.86858	0.9066	0.86825	0.84102	0.39163	0.36097	0.2568	0.26853	0.7903	0.81683	0.87033	0.9057	0.45008	0.43528	0.63867	0.64435	0.80242	0.81762	0.9963	0.99375	0.80237	0.7902	18	0.990245	0.88759	0.854635	0.3763	0.262665	0.803565	0.888015	0.44268	0.64151	0.81002	0.995025	0.796285	0.001425	0.01901	0.013615	0.01533	0.005865	0.013265	0.017685	0.0074	0.00284	0.0076	0.001275
	18.3333	0.98882	0.99248	0.88138	0.9186	0.88248	0.85608	0.3959	0.36447	0.25845	0.26853	0.80288	0.8308	0.88153	0.9182	0.4626	0.4479	0.6579	0.66125	0.81832	0.83287	1.0006	0.99833	0.8179	0.80465	18.3333	0.99065	0.89999	0.86928	0.380185	0.26349	0.81684	0.899865	0.45525	0.659575	0.825595	0.999465	0.811275	0.00183	0.01861	0.0132	0.015715	0.00504	0.01396	0.018335	0.00735	0.001675	0.007275	0.001135
	18.6667	0.98693	0.99238	0.8948	0.93	0.89445	0.87023	0.40663	0.37107	0.25908	0.26887	0.8162	0.84497	0.89175	0.9297	0.47608	0.46065	0.67495	0.6797	0.83262	0.84715	1.0043	1.0018	0.83245	0.81845	18.6667	0.989655	0.9124	0.88234	0.38885	0.263975	0.830585	0.910725	0.468365	0.677325	0.839885	1.00305	0.82545	0.002725	0.0176	0.01211	0.01778	0.004895	0.014385	0.018975	0.007715	0.002375	0.007265	0.00125
	19	0.98855	0.99182	0.9055	0.94027	0.90745	0.88462	0.41227	0.37553	0.25872	0.27025	0.82947	0.8585	0.90307	0.94025	0.49077	0.4751	0.69143	0.69593	0.84528	0.85972	1.0072	1.0046	0.84603	0.83267	19	0.990185	0.922885	0.896035	0.3939	0.264485	0.843985	0.92166	0.482935	0.69368	0.8525	1.0059	0.83935	0.001635	0.017385	0.011415	0.01837	0.005765	0.014515	0.01859	0.007835	0.00225	0.00722	0.0013
[truncated: 1 more columns]

## Sheet: Tat2
		Raw data																									Average												Standard error
	Duplicates	A	B	A	B	A	B	A	B	A	B	A	B	A	B	A	B	A	B	A	B	A	B	A	B
	Strain	tat2Δ	tat2Δ	tat2Δ	tat2Δ	tat2Δ	tat2Δ	tat2Δ	tat2Δ	tat2Δ	tat2Δ	tat2Δ	tat2Δ	tat2Δ	tat2Δ	tat2Δ	tat2Δ	tat2Δ	tat2Δ	tat2Δ	tat2Δ	tat2Δ	tat2Δ	tat2Δ	tat2Δ		tat2Δ	tat2Δ	tat2Δ	tat2Δ	tat2Δ	tat2Δ	tat2Δ	tat2Δ	tat2Δ	tat2Δ	tat2Δ	tat2Δ	tat2Δ	tat2Δ	tat2Δ	tat2Δ	tat2Δ	tat2Δ	tat2Δ	tat2Δ	tat2Δ	tat2Δ	tat2Δ
	Conditions	Control	Control	APAP	APAP	APAP+Trp	APAP+Trp	APAP+Tyr	APAP+Tyr	APAP+Phe	APAP+Phe	APAP+His	APAP+His	APAP+Glu	APAP+Glu	APAP+Thr	APAP+Thr	APAP+Met	APAP+Met	APAP+Arg	APAP+Arg	APAP+Leu	APAP+Leu	APAP+Lys	APAP+Lys	Time [hours]	Control	APAP	APAP+Trp	APAP+Tyr	APAP+Phe	APAP+His	APAP+Glu	APAP+Thr	APAP+Met	APAP+Arg	APAP+Leu	APAP+Lys	Control	APAP	APAP+Trp	APAP+Tyr	APAP+Phe	APAP+His	APAP+Glu	APAP+Thr	APAP+Met	APAP+Arg	APAP+Leu
Time	0	0.20947	0.2173	0.207	0.21338	0.2205	0.21955	0.21215	0.20305	0.20175	0.21427	0.20063	0.1944	0.18975	0.19403	0.1912	0.18942	0.2008	0.20705	0.19845	0.204	0.20782	0.20585	0.19695	0.199	0	0.213385	0.21019	0.220025	0.2076	0.20801	0.197515	0.19189	0.19031	0.203925	0.201225	0.206835	0.197975	0.003915	0.00319	0.000475	0.00455	0.00626	0.003115	0.00214	0.00089	0.003125	0.002775	0.000985
[hours]	0.333333	0.21793	0.22693	0.21403	0.2203	0.22753	0.22758	0.2178	0.21032	0.20947	0.21895	0.20788	0.19995	0.196	0.19833	0.19725	0.19453	0.20468	0.21297	0.2022	0.20953	0.21335	0.21013	0.2006	0.2028	0.333333	0.22243	0.217165	0.227555	0.21406	0.21421	0.203915	0.197165	0.19589	0.208825	0.205865	0.21174	0.2017	0.0045	0.003135	2.5e-05	0.00374	0.00474	0.003965	0.001165	0.00136	0.004145	0.003665	0.00161
	0.666667	0.23005	0.23995	0.21935	0.22778	0.23497	0.23633	0.22325	0.2157	0.21405	0.2245	0.2099	0.20392	0.19945	0.2029	0.20167	0.1986	0.2117	0.22018	0.20922	0.2158	0.22113	0.21885	0.2075	0.21085	0.666667	0.235	0.223565	0.23565	0.219475	0.219275	0.20691	0.201175	0.200135	0.21594	0.21251	0.21999	0.209175	0.00495	0.004215	0.00068	0.003775	0.005225	0.00299	0.001725	0.001535	0.00424	0.00329	0.00114
	1	0.24502	0.25558	0.2277	0.23602	0.24545	0.24743	0.2313	0.2259	0.2197	0.2322	0.21577	0.21002	0.20747	0.21017	0.20603	0.2025	0.21637	0.22565	0.21502	0.22223	0.22773	0.2246	0.21343	0.21635	1	0.2503	0.23186	0.24644	0.2286	0.22595	0.212895	0.20882	0.204265	0.22101	0.218625	0.226165	0.21489	0.00528	0.00416	0.00099	0.0027	0.00625	0.002875	0.00135	0.001765	0.00464	0.003605	0.001565
	1.33333	0.26343	0.27425	0.2355	0.245	0.25325	0.2543	0.2322	0.22657	0.2209	0.233	0.22265	0.21673	0.21368	0.21632	0.21095	0.20887	0.22242	0.23288	0.2221	0.22973	0.23695	0.2351	0.22145	0.22495	1.33333	0.26884	0.24025	0.253775	0.229385	0.22695	0.21969	0.215	0.20991	0.22765	0.225915	0.236025	0.2232	0.00541	0.00475	0.000525	0.002815	0.00605	0.00296	0.00132	0.00104	0.00523	0.003815	0.000925
	1.66667	0.28515	0.29622	0.24738	0.25717	0.26272	0.26653	0.24265	0.23618	0.22485	0.23935	0.23158	0.22442	0.22315	0.22392	0.2185	0.21473	0.2304	0.24075	0.22997	0.23718	0.24657	0.24523	0.22973	0.23355	1.66667	0.290685	0.252275	0.264625	0.239415	0.2321	0.228	0.223535	0.216615	0.235575	0.233575	0.2459	0.23164	0.005535	0.004895	0.001905	0.003235	0.00725	0.00358	0.000385	0.001885	0.005175	0.003605	0.00067
	2	0.30788	0.32037	0.25653	0.2668	0.27482	0.27605	0.24713	0.24138	0.23203	0.24517	0.2391	0.23355	0.2316	0.23258	0.2259	0.22278	0.24038	0.25188	0.24027	0.248	0.25893	0.25717	0.24137	0.2447	2	0.314125	0.261665	0.275435	0.244255	0.2386	0.236325	0.23209	0.22434	0.24613	0.244135	0.25805	0.243035	0.006245	0.005135	0.000615	0.002875	0.00657	0.002775	0.00049	0.00156	0.00575	0.003865	0.00088
	2.33333	0.33445	0.34685	0.26838	0.27785	0.28495	0.28805	0.24865	0.24598	0.2339	0.24975	0.24753	0.2429	0.24043	0.24252	0.23538	0.23125	0.2487	0.26068	0.2478	0.25677	0.26855	0.26677	0.24963	0.2529	2.33333	0.34065	0.273115	0.2865	0.247315	0.241825	0.245215	0.241475	0.233315	0.25469	0.252285	0.26766	0.251265	0.0062	0.004735	0.00155	0.001335	0.007925	0.002315	0.001045	0.002065	0.00599	0.004485	0.00089
	2.66667	0.35938	0.3733	0.27427	0.28475	0.29225	0.29925	0.25348	0.25083	0.24028	0.25155	0.2571	0.25228	0.24973	0.25233	0.24152	0.23818	0.25877	0.27108	0.25775	0.26672	0.28092	0.27948	0.26077	0.26428	2.66667	0.36634	0.27951	0.29575	0.252155	0.245915	0.25469	0.25103	0.23985	0.264925	0.262235	0.2802	0.262525	0.00696	0.00524	0.0035	0.001325	0.005635	0.00241	0.0013	0.00167	0.006155	0.004485	0.00072
	3	0.39015	0.40348	0.28387	0.29373	0.30472	0.30878	0.25425	0.25175	0.24437	0.25383	0.2668	0.26025	0.2579	0.26075	0.2452	0.24287	0.26425	0.27708	0.26253	0.27225	0.2874	0.28578	0.2639	0.26798	3	0.396815	0.2888	0.30675	0.253	0.2491	0.263525	0.259325	0.244035	0.270665	0.26739	0.28659	0.26594	0.006665	0.00493	0.00203	0.00125	0.00473	0.003275	0.001425	0.001165	0.006415	0.00486	0.00081
	3.33333	0.4202	0.43375	0.29595	0.30365	0.31955	0.3273	0.26077	0.25662	0.24975	0.26115	0.2759	0.26963	0.26783	0.27072	0.25455	0.24925	0.27445	0.28708	0.27095	0.2801	0.29763	0.29438	0.2723	0.27485	3.33333	0.426975	0.2998	0.323425	0.258695	0.25545	0.272765	0.269275	0.2519	0.280765	0.275525	0.296005	0.273575	0.006775	0.00385	0.003875	0.002075	0.0057	0.003135	0.001445	0.00265	0.006315	0.004575	0.001625
	3.66667	0.45068	0.4669	0.30618	0.31738	0.33542	0.34118	0.26535	0.26125	0.25548	0.26303	0.28747	0.27935	0.27855	0.28192	0.25877	0.2563	0.2852	0.29703	0.27963	0.28968	0.3099	0.30698	0.28135	0.28607	3.66667	0.45879	0.31178	0.3383	0.2633	0.259255	0.28341	0.280235	0.257535	0.291115	0.284655	0.30844	0.28371	0.00811	0.0056	0.00288	0.00205	0.003775	0.00406	0.001685	0.001235	0.005915	0.005025	0.00146
	4	0.48438	0.50038	0.31898	0.32915	0.35218	0.3574	0.2688	0.26715	0.2606	0.2664	0.29445	0.29228	0.28973	0.2949	0.26855	0.26613	0.29635	0.31167	0.28945	0.30015	0.32222	0.3197	0.29028	0.2958	4	0.49238	0.324065	0.35479	0.267975	0.2635	0.293365	0.292315	0.26734	0.30401	0.2948	0.32096	0.29304	0.008	0.005085	0.00261	0.000825	0.0029	0.001085	0.002585	0.00121	0.00766	0.00535	0.00126
	4.33333	0.51718	0.53395	0.33387	0.34387	0.37025	0.37475	0.2755	0.27065	0.26555	0.27153	0.30847	0.30583	0.30398	0.30877	0.2778	0.2772	0.30993	0.32513	0.30125	0.31263	0.33665	0.3326	0.3028	0.30635	4.33333	0.525565	0.33887	0.3725	0.273075	0.26854	0.30715	0.306375	0.2775	0.31753	0.30694	0.334625	0.304575	0.008385	0.005	0.00225	0.002425	0.00299	0.00132	0.002395	0.0003	0.0076	0.00569	0.002025
	4.66667	0.55235	0.56893	0.35025	0.3599	0.38708	0.39393	0.27925	0.27443	0.27137	0.2755	0.32037	0.31832	0.31753	0.32375	0.2883	0.28705	0.32555	0.34128	0.3136	0.32595	0.3525	0.3489	0.31747	0.3205	4.66667	0.56064	0.355075	0.390505	0.27684	0.273435	0.319345	0.32064	0.287675	0.333415	0.319775	0.3507	0.318985	0.00829	0.004825	0.003425	0.00241	0.002065	0.001025	0.00311	0.000625	0.007865	0.006175	0.0018
	5	0.58817	0.60207	0.36718	0.37805	0.40987	0.41183	0.28285	0.27835	0.27933	0.2836	0.33505	0.33632	0.33355	0.34043	0.2998	0.2982	0.34387	0.3576	0.32813	0.3396	0.3685	0.3656	0.33065	0.33477	5	0.59512	0.372615	0.41085	0.2806	0.281465	0.335685	0.33699	0.299	0.350735	0.333865	0.36705	0.33271	0.00695	0.005435	0.00098	0.00225	0.002135	0.000635	0.00344	0.0008	0.006865	0.005735	0.00145
	5.33333	0.62245	0.6367	0.38403	0.39515	0.42815	0.43575	0.28595	0.28265	0.28353	0.28485	0.35037	0.3502	0.34965	0.35513	0.31312	0.3113	0.36257	0.37667	0.34325	0.35475	0.38765	0.38295	0.34675	0.34933	5.33333	0.629575	0.38959	0.43195	0.2843	0.28419	0.350285	0.35239	0.31221	0.36962	0.349	0.3853	0.34804	0.007125	0.00556	0.0038	0.00165	0.00066	8.5e-05	0.00274	0.00091	0.00705	0.00575	0.00235
	5.66667	0.65538	0.67197	0.40305	0.4157	0.4527	0.45885	0.29562	0.28855	0.28955	0.29083	0.3689	0.36852	0.36878	0.37413	0.32695	0.32555	0.38185	0.3968	0.35965	0.3713	0.4061	0.4027	0.36462	0.36705	5.66667	0.663675	0.409375	0.455775	0.292085	0.29019	0.36871	0.371455	0.32625	0.389325	0.365475	0.4044	0.365835	0.008295	0.006325	0.003075	0.003535	0.00064	0.00019	0.002675	0.0007	0.007475	0.005825	0.0017
	6	0.68388	0.7026	0.4223	0.43498	0.47557	0.47955	0.29988	0.29655	0.29483	0.29172	0.38505	0.38693	0.38615	0.3922	0.34093	0.34087	0.4029	0.41962	0.37793	0.3895	0.4264	0.42047	0.38093	0.3833	6	0.69324	0.42864	0.47756	0.298215	0.293275	0.38599	0.389175	0.3409	0.41126	0.383715	0.423435	0.382115	0.00936	0.00634	0.00199	0.001665	0.001555	0.00094	0.003025	3e-05	0.00836	0.005785	0.002965
	6.33333	0.7133	0.73188	0.44205	0.45342	0.49828	0.50317	0.3057	0.30083	0.29897	0.29557	0.40182	0.40423	0.40487	0.41185	0.3572	0.35653	0.42505	0.44165	0.3953	0.4077	0.4441	0.43898	0.39925	0.40085	6.33333	0.72259	0.447735	0.500725	0.303265	0.29727	0.403025	0.40836	0.356865	0.43335	0.4015	0.44154	0.40005	0.00929	0.005685	0.002445	0.002435	0.0017	0.001205	0.00349	0.000335	0.0083	0.0062	0.00256
	6.66667	0.74433	0.76048	0.46438	0.4764	0.5222	0.52975	0.3079	0.30695	0.30627	0.30043	0.41997	0.42368	0.42432	0.43205	0.37283	0.36933	0.44795	0.4623	0.41372	0.42535	0.46575	0.46137	0.41747	0.42158	6.66667	0.752405	0.47039	0.525975	0.307425	0.30335	0.421825	0.428185	0.37108	0.455125	0.419535	0.46356	0.419525	0.008075	0.00601	0.003775	0.000475	0.00292	0.001855	0.003865	0.00175	0.007175	0.005815	0.00219
	7	0.77112	0.78805	0.4854	0.4996	0.54673	0.552	0.3185	0.31483	0.312	0.30617	0.4394	0.44253	0.4443	0.45198	0.38965	0.38572	0.47062	0.48685	0.43365	0.44605	0.48652	0.48318	0.43862	0.44288	7	0.779585	0.4925	0.549365	0.316665	0.309085	0.440965	0.44814	0.387685	0.478735	0.43985	0.48485	0.44075	0.008465	0.0071	0.002635	0.001835	0.002915	0.001565	0.00384	0.001965	0.008115	0.0062	0.00167
	7.33333	0.7975	0.81453	0.5069	0.52038	0.5751	0.57662	0.32548	0.32117	0.32008	0.31098	0.45827	0.46308	0.4653	0.47382	0.4071	0.40532	0.4952	0.5121	0.45482	0.4689	0.50723	0.50425	0.45838	0.46417	7.33333	0.806015	0.51364	0.57586	0.323325	0.31553	0.460675	0.46956	0.40621	0.50365	0.46186	0.50574	0.461275	0.008515	0.00674	0.00076	0.002155	0.00455	0.002405	0.00426	0.00089	0.00845	0.00704	0.00149
	7.66667	0.82405	0.83945	0.52787	0.542	0.59947	0.60347	0.3323	0.3285	0.32567	0.31778	0.47913	0.48488	0.48697	0.49795	0.42475	0.4225	0.51895	0.53575	0.47455	0.48807	0.52917	0.5246	0.4789	0.48635	7.66667	0.83175	0.534935	0.60147	0.3304	0.321725	0.482005	0.49246	0.423625	0.52735	0.48131	0.526885	0.482625	0.0077	0.007065	0.002	0.0019	0.003945	0.002875	0.00549	0.001125	0.0084	0.00676	0.002285
	8	0.84755	0.86048	0.54965	0.56303	0.62355	0.63018	0.33882	0.33495	0.33108	0.3204	0.4999	0.50665	0.5084	0.5203	0.44427	0.44135	0.5447	0.55773	0.4962	0.50962	0.55048	0.54548	0.50105	0.5078	8	0.854015	0.55634	0.626865	0.336885	0.32574	0.503275	0.51435	0.44281	0.551215	0.50291	0.54798	0.504425	0.006465	0.00669	0.003315	0.001935	0.00534	0.003375	0.00595	0.00146	0.006515	0.00671	0.0025
	8.33333	0.8675	0.88152	0.56905	0.5869	0.65005	0.65663	0.34808	0.34135	0.3371	0.32733	0.52252	0.52787	0.53105	0.5431	0.46415	0.45977	0.5672	0.58245	0.51687	0.5303	0.57135	0.56612	0.52072	0.52838	8.33333	0.87451	0.577975	0.65334	0.344715	0.332215	0.525195	0.537075	0.46196	0.574825	0.523585	0.568735	0.52455	0.00701	0.008925	0.00329	0.003365	0.004885	0.002675	0.006025	0.00219	0.007625	0.006715	0.002615
	8.66667	0.88695	0.90212	0.59362	0.60705	0.67593	0.6808	0.3572	0.35052	0.34298	0.33018	0.54307	0.5513	0.55317	0.5673	0.48352	0.4821	0.58937	0.60882	0.53733	0.55302	0.5915	0.58635	0.54147	0.55085	8.66667	0.894535	0.600335	0.678365	0.35386	0.33658	0.547185	0.560235	0.48281	0.599095	0.545175	0.588925	0.54616	0.007585	0.006715	0.002435	0.00334	0.0064	0.004115	0.007065	0.00071	0.009725	0.007845	0.002575
	9	0.90755	0.92088	0.61315	0.63065	0.7	0.70405	0.36793	0.3596	0.35128	0.3356	0.56525	0.57295	0.57705	0.5893	0.5041	0.50255	0.6148	0.6307	0.5605	0.57282	0.6133	0.60965	0.56438	0.57347	9	0.914215	0.6219	0.702025	0.363765	0.34344	0.5691	0.583175	0.503325	0.62275	0.56666	0.611475	0.568925	0.006665	0.00875	0.002025	0.004165	0.00784	0.00385	0.006125	0.000775	0.00795	0.00616	0.001825
	9.33333	0.9255	0.94003	0.63797	0.65315	0.72245	0.729	0.37638	0.36572	0.35782	0.33892	0.58735	0.59518	0.60033	0.61255	0.52275	0.52175	0.63715	0.65543	0.5811	0.59528	0.6355	0.63097	0.5863	0.59495	9.33333	0.932765	0.64556	0.725725	0.37105	0.34837	0.591265	0.60644	0.52225	0.64629	0.58819	0.633235	0.590625	0.007265	0.00759	0.003275	0.00533	0.00945	0.003915	0.00611	0.0005	0.00914	0.00709	0.002265
	9.66667	0.94232	0.95653	0.66015	0.67493	0.74645	0.75155	0.38813	0.3761	0.36588	0.3445	0.60808	0.61705	0.62155	0.63505	0.54342	0.5421	0.6612	0.67863	0.60445	0.6175	0.65812	0.65448	0.60895	0.6189	9.66667	0.949425	0.66754	0.749	0.382115	0.35519	0.612565	0.6283	0.54276	0.669915	0.610975	0.6563	0.613925	0.007105	0.00739	0.00255	0.006015	0.01069	0.004485	0.00675	0.00066	0.008715	0.006525	0.00182
	10	0.96	0.9748	0.6834	0.699	0.76503	0.77438	0.39857	0.38622	0.37367	0.35155	0.63045	0.64022	0.64427	0.65865	0.56532	0.56225	0.68363	0.70132	0.62588	0.6396	0.68015	0.67582	0.6293	0.64038	10	0.9674	0.6912	0.769705	0.392395	0.36261	0.635335	0.65146	0.563785	0.692475	0.63274	0.677985	0.63484	0.0074	0.0078	0.004675	0.006175	0.01106	0.004885	0.00719	0.001535	0.008845	0.00686	0.002165
	10.3333	0.9726	0.99075	0.70398	0.72118	0.7871	0.7965	0.40897	0.39555	0.38265	0.35595	0.65405	0.66265	0.66762	0.68165	0.5859	0.58255	0.70675	0.72223	0.6484	0.66122	0.69913	0.69732	0.65177	0.6623	10.3333	0.981675	0.71258	0.7918	0.40226	0.3693	0.65835	0.674635	0.584225	0.71449	0.65481	0.698225	0.657035	0.009075	0.0086	0.0047	0.00671	0.01335	0.0043	0.007015	0.001675	0.00774	0.00641	0.000905
	10.6667	0.98805	1.0056	0.72657	0.74392	0.80678	0.81872	0.4207	0.40802	0.38982	0.36035	0.6741	0.68413	0.68732	0.70365	0.607	0.60243	0.72455	0.74325	0.6685	0.68312	0.72245	0.71775	0.67285	0.68478	10.6667	0.996825	0.735245	0.81275	0.41436	0.375085	0.679115	0.695485	0.604715	0.7339	0.67581	0.7201	0.678815	0.008775	0.008675	0.00597	0.00634	0.014735	0.005015	0.008165	0.002285	0.00935	0.00731	0.00235
	11	0.9995	1.0187	0.7479	0.76655	0.82613	0.83495	0.43425	0.4173	0.39773	0.3666	0.69585	0.70605	0.71105	0.72557	0.6271	0.62302	0.74465	0.7626	0.6905	0.70485	0.74338	0.73913	0.69635	0.70618	11	1.0091	0.757225	0.83054	0.425775	0.382165	0.70095	0.71831	0.62506	0.753625	0.697675	0.741255	0.701265	0.0096	0.009325	0.00441	0.008475	0.015565	0.0051	0.00726	0.00204	0.008975	0.007175	0.002125
	11.3333	1.0086	1.0259	0.76817	0.7863	0.84632	0.855	0.44722	0.4308	0.40632	0.3722	0.71695	0.7286	0.73142	0.74758	0.64637	0.64207	0.7637	0.78228	0.71192	0.7268	0.76335	0.75982	0.71758	0.72908	11.3333	1.01725	0.777235	0.85066	0.43901	0.38926	0.722775	0.7395	0.64422	0.77299	0.71936	0.761585	0.72333	0.00865	0.009065	0.00434	0.00821	0.01706	0.005825	0.00808	0.00215	0.00929	0.00744	0.001765
	11.6667	1.0105	1.0302	0.7871	0.8026	0.8633	0.873	0.4613	0.44165	0.41322	0.37817	0.73552	0.7476	0.75105	0.7668	0.6665	0.66135	0.78008	0.79683	0.73138	0.74397	0.78232	0.7782	0.73805	0.74887	11.6667	1.02035	0.79485	0.86815	0.451475	0.395695	0.74156	0.758925	0.663925	0.788455	0.737675	0.78026	0.74346	0.00985	0.00775	0.00485	0.009825	0.017525	0.00604	0.007875	0.002575	0.008375	0.006295	0.00206
	12	1.016	1.033	0.80553	0.82082	0.8793	0.89115	0.47583	0.45495	0.42415	0.38445	0.75238	0.7656	0.76725	0.78492	0.68425	0.67907	0.7958	0.81317	0.75095	0.7644	0.80065	0.79412	0.75705	0.76547	12	1.0245	0.813175	0.885225	0.46539	0.4043	0.75899	0.776085	0.68166	0.804485	0.757675	0.797385	0.76126	0.0085	0.007645	0.005925	0.01044	0.01985	0.00661	0.008835	0.00259	0.008685	0.006725	0.003265
	12.3333	1.0169	1.0349	0.82382	0.8399	0.8957	0.90752	0.48708	0.46515	0.4304	0.3895	0.77205	0.7836	0.78635	0.80135	0.70245	0.69512	0.81083	0.82667	0.76792	0.78265	0.81797	0.8127	0.7758	0.78487	12.3333	1.0259	0.83186	0.90161	0.476115	0.40995	0.777825	0.79385	0.698785	0.81875	0.775285	0.815335	0.780335	0.009	0.00804	0.00591	0.010965	0.02045	0.005775	0.0075	0.003665	0.00792	0.007365	0.002635
	12.6667	1.0172	1.0341	0.84045	0.8555	0.91095	0.92155	0.50102	0.4778	0.4405	0.39665	0.7882	0.8013	0.8006	0.8172	0.71957	0.71335	0.82488	0.84223	0.78707	0.80168	0.83285	0.83073	0.7929	0.80253	12.6667	1.02565	0.847975	0.91625	0.48941	0.418575	0.79475	0.8089	0.71646	0.833555	0.794375	0.83179	0.797715	0.00845	0.007525	0.0053	0.01161	0.021925	0.00655	0.0083	0.00311	0.008675	0.007305	0.00106
	13	1.0167	1.0359	0.85557	0.87118	0.92413	0.93627	0.51802	0.49267	0.44898	0.40475	0.80292	0.8146	0.8159	0.8321	0.7334	0.72955	0.83813	0.8535	0.80378	0.81698	0.84975	0.84493	0.81137	0.81855	13	1.0263	0.863375	0.9302	0.505345	0.426865	0.80876	0.824	0.731475	0.845815	0.81038	0.84734	0.81496	0.0096	0.007805	0.00607	0.012675	0.022115	0.00584	0.0081	0.001925	0.007685	0.0066	0.00241
	13.3333	1.0161	1.034	0.8681	0.88467	0.93853	0.95108	0.53353	0.50585	0.4593	0.41055	0.8157	0.8285	0.82923	0.8441	0.75095	0.74485	0.84918	0.86625	0.81743	0.832	0.86347	0.86133	0.82703	0.83413	13.3333	1.02505	0.876385	0.944805	0.51969	0.434925	0.8221	0.836665	0.7479	0.857715	0.824715	0.8624	0.83058	0.00895	0.008285	0.006275	0.01384	0.024375	0.0064	0.007435	0.00305	0.008535	0.007285	0.00107
	13.6667	1.0143	1.0322	0.87833	0.89387	0.95035	0.96298	0.54745	0.51882	0.47085	0.4162	0.82865	0.84202	0.84257	0.8564	0.76313	0.75862	0.85867	0.8769	0.83085	0.84568	0.8734	0.8709	0.83722	0.84385	13.6667	1.02325	0.8861	0.956665	0.533135	0.443525	0.835335	0.849485	0.760875	0.867785	0.838265	0.87215	0.840535	0.00895	0.00777	0.006315	0.014315	0.027325	0.006685	0.006915	0.002255	0.009115	0.007415	0.00125
	14	1.0125	1.0303	0.8886	0.90413	0.96185	0.97487	0.5637	0.53185	0.47922	0.423	0.83875	0.85258	0.8498	0.8668	0.77332	0.76697	0.86618	0.88248	0.84068	0.85523	0.88372	0.88067	0.84797	0.85328	14	1.0214	0.896365	0.96836	0.547775	0.45111	0.845665	0.8583	0.770145	0.87433	0.847955	0.882195	0.850625	0.0089	0.007765	0.00651	0.015925	0.02811	0.006915	0.0085	0.003175	0.00815	0.007275	0.001525
	14.3333	1.0115	1.028	0.89865	0.91433	0.97267	0.98632	0.57928	0.5459	0.49015	0.43117	0.849	0.86262	0.8592	0.8769	0.782	0.77697	0.87305	0.8904	0.85003	0.865	0.89377	0.8909	0.8577	0.86433	14.3333	1.01975	0.90649	0.979495	0.56259	0.46066	0.85581	0.86805	0.779485	0.881725	0.857515	0.892335	0.861015	0.00825	0.00784	0.006825	0.01669	0.02949	0.00681	0.00885	0.002515	0.008675	0.007485	0.001435
	14.6667	1.01	1.0263	0.9099	0.92405	0.9841	0.99775	0.59357	0.55985	0.49908	0.43947	0.85857	0.87353	0.86757	0.88538	0.79233	0.78735	0.88025	0.89723	0.86075	0.87545	0.90235	0.90023	0.86745	0.87352	14.6667	1.01815	0.916975	0.990925	0.57671	0.469275	0.86605	0.876475	0.78984	0.88874	0.8681	0.90129	0.870485	0.00815	0.007075	0.006825	0.01686	0.029805	0.00748	0.008905	0.00249	0.00849	0.00735	0.00106
	15	1.0082	1.024	0.91997	0.93483	0.99287	1.0048	0.60862	0.5738	0.50895	0.4467	0.86898	0.88385	0.87762	0.89588	0.80373	0.7973	0.88855	0.90427	0.87195	0.88533	0.9126	0.91012	0.8782	0.88418	15	1.0161	0.9274	0.998835	0.59121	0.477825	0.876415	0.88675	0.800515	0.89641	0.87864	0.91136	0.88119	0.0079	0.00743	0.005965	0.01741	0.031125	0.007435	0.00913	0.003215	0.00786	0.00669	0.00124
	15.3333	1.0074	1.0248	0.9307	0.9446	0.99872	1.0107	0.62535	0.5885	0.51935	0.45495	0.87723	0.89308	0.88588	0.90578	0.81337	0.80812	0.8966	0.91215	0.882	0.8961	0.92243	0.9194	0.88775	0.8928	15.3333	1.0161	0.93765	1.00471	0.606925	0.48715	0.885155	0.89583	0.810745	0.904375	0.88905	0.920915	0.890275	0.0087	0.00695	0.00599	0.018425	0.0322	0.007925	0.00995	0.002625	0.007775	0.00705	0.001515
	15.6667	1.0072	1.0246	0.9403	0.95635	1.0054	1.0168	0.6383	0.60037	0.52798	0.46265	0.88738	0.90447	0.89617	0.91753	0.82282	0.81785	0.90397	0.92053	0.89143	0.9075	0.9333	0.93088	0.899	0.9042	15.6667	1.0159	0.948325	1.0111	0.619335	0.495315	0.895925	0.90685	0.820335	0.91225	0.899465	0.93209	0.9016	0.0087	0.008025	0.0057	0.018965	0.032665	0.008545	0.01068	0.002485	0.00828	0.008035	0.00121
	16	1.0064	1.0246	0.94985	0.9649	1.0098	1.0187	0.6556	0.61217	0.538	0.4727	0.8973	0.91523	0.90535	0.92792	0.83375	0.82843	0.91278	0.9294	0.90325	0.9185	0.94305	0.94037	0.9094	0.91437	16	1.0155	0.957375	1.01425	0.633885	0.50535	0.906265	0.916635	0.83109	0.92109	0.910875	0.94171	0.911885	0.0091	0.007525	0.00445	0.021715	0.03265	0.008965	0.011285	0.00266	0.00831	0.007625	0.00134
	16.3333	1.0062	1.024	0.9583	0.97433	1.0127	1.0224	0.66892	0.62587	0.5486	0.47837	0.9062	0.9253	0.91492	0.93748	0.84375	0.83905	0.91985	0.9361	0.9128	0.92842	0.95365	0.95017	0.9199	0.92393	16.3333	1.0151	0.966315	1.01755	0.647395	0.513485	0.91575	0.9262	0.8414	0.927975	0.92061	0.95191	0.921915	0.0089	0.008015	0.00485	0.021525	0.035115	0.00955	0.01128	0.00235	0.008125	0.00781	0.00174
	16.6667	1.0071	1.0246	0.96798	0.98373	1.0148	1.0244	0.6845	0.64115	0.55695	0.48992	0.91572	0.93532	0.92397	0.94805	0.85328	0.8492	0.92615	0.94345	0.92245	0.93853	0.96255	0.96013	0.9298	0.93417	16.6667	1.01585	0.975855	1.0196	0.662825	0.523435	0.92552	0.93601	0.85124	0.9348	0.93049	0.96134	0.931985	0.00875	0.007875	0.0048	0.021675	0.033515	0.0098	0.01204	0.00204	0.00865	0.00804	0.00121
	17	1.0064	1.0226	0.97683	0.99172	1.0152	1.025	0.69955	0.6531	0.56693	0.49597	0.92545	0.94472	0.93395	0.957	0.8619	0.8584	0.93392	0.94903	0.93205	0.94652	0.97208	0.96873	0.939	0.943	17	1.0145	0.984275	1.0201	0.676325	0.53145	0.935085	0.945475	0.86015	0.941475	0.939285	0.970405	0.941	0.0081	0.007445	0.0049	0.023225	0.03548	0.009635	0.011525	0.00175	0.007555	0.007235	0.001675
	17.3333	1.0066	1.0234	0.98425	0.99835	1.0166	1.0258	0.7152	0.6671	0.57527	0.50685	0.93332	0.95288	0.94173	0.965	0.87098	0.8673	0.94078	0.957	0.94177	0.95665	0.97935	0.97775	0.94765	0.95185	17.3333	1.015	0.9913	1.0212	0.69115	0.54106	0.9431	0.953365	0.86914	0.94889	0.94921	0.97855	0.94975	0.0084	0.00705	0.0046	0.02405	0.03421	0.00978	0.011635	0.00184	0.00811	0.00744	0.0008
	17.6667	1.0063	1.0232	0.99098	1.0042	1.0165	1.0263	0.72782	0.67922	0.58465	0.51277	0.94217	0.96173	0.94978	0.97055	0.88105	0.87645	0.94755	0.96165	0.95067	0.96358	0.9881	0.98535	0.95618	0.9596	17.6667	1.01475	0.99759	1.0214	0.70352	0.54871	0.95195	0.960165	0.87875	0.9546	0.957125	0.986725	0.95789	0.00845	0.00661	0.0049	0.0243	0.03594	0.00978	0.010385	0.0023	0.00705	0.006455	0.001375
	18	1.0056	1.0231	0.995	1.0075	1.0169	1.0252	0.7441	0.69322	0.59352	0.52343	0.95023	0.9681	0.95635	0.97498	0.88853	0.8847	0.9529	0.96767	0.95742	0.97145	0.99268	0.9887	0.96345	0.96605	18	1.01435	1.00125	1.02105	0.71866	0.558475	0.959165	0.965665	0.886615	0.960285	0.964435	0.99069	0.96475	0.00875	0.00625	0.00415	0.02544	0.035045	0.008935	0.009315	0.001915	0.007385	0.007015	0.00199
	18.3333	1.0064	1.023	0.99842	1.0101	1.0177	1.0253	0.75685	0.7061	0.60397	0.53053	0.95702	0.97445	0.96073	0.9785	0.89638	0.89263	0.95865	0.97265	0.9643	0.97545	0.99735	0.99257	0.96935	0.97093	18.3333	1.0147	1.00426	1.0215	0.731475	0.56725	0.965735	0.969615	0.894505	0.96565	0.969875	0.99496	0.97014	0.0083	0.00584	0.0038	0.025375	0.03672	0.008715	0.008885	0.001875	0.007	0.005575	0.00239
	18.6667	1.0062	1.0224	0.99967	1.013	1.0165	1.0255	0.77197	0.72105	0.61302	0.53832	0.96268	0.97928	0.963	0.98105	0.90395	0.90073	0.9644	0.97933	0.9692	0.97918	1.0001	0.99503	0.9731	0.97428	18.6667	1.0143	1.00633	1.021	0.74651	0.57567	0.97098	0.972025	0.90234	0.971865	0.97419	0.997565	0.97369	0.0081	0.006665	0.0045	0.02546	0.03735	0.0083	0.009025	0.00161	0.007465	0.00499	0.002535
	19	1.0044	1.0223	1.0013	1.014	1.0158	1.0258	0.7858	0.73375	0.62125	0.54868	0.9673	0.98155	0.96585	0.98352	0.91217	0.9085	0.96825	0.98345	0.97115	0.98047	1.0024	0.99833	0.97545	0.97655	19	1.01335	1.00765	1.0208	0.759775	0.584965	0.974425	0.974685	0.910335	0.97585	0.97581	1.00036	0.976	0.00895	0.00635	0.005	0.026025	0.036285	0.007125	0.008835	0.001835	0.0076	0.00466	0.002035
[truncated: 1 more columns]

## Sheet: WT charts
Average
WT
		Control	APAP	APAP + Trp	APAP + Tyr	APAP + Phe	APAP + His	APAP + Glu	APAP + Thr	APAP + Met	APAP + Arg	APAP + Leu	APAP + Lys
	0	0.208175	0.21953	0.22449	0.220815	0.213635	0.205565	0.2049	0.204125	0.209825	0.20971	0.2107	0.20789
	0.333333	0.21654	0.225975	0.2332	0.229845	0.21871	0.20868	0.211675	0.211465	0.2148	0.214145	0.2158	0.210585
	0.666667	0.22689	0.234765	0.24039	0.236	0.225605	0.216215	0.21554	0.21504	0.220965	0.221075	0.225515	0.21839
	1	0.241035	0.24364	0.25501	0.24399	0.233485	0.221985	0.223155	0.21984	0.226825	0.22773	0.233385	0.225285
	1.33333	0.255775	0.25479	0.26119	0.24675	0.236025	0.231075	0.229265	0.226225	0.234735	0.234375	0.24428	0.2331
	1.66667	0.273905	0.26435	0.27745	0.255715	0.241325	0.240415	0.23916	0.23255	0.243655	0.243025	0.25469	0.241625
	2	0.297875	0.276825	0.288675	0.26144	0.24935	0.25055	0.248275	0.242125	0.2551	0.25326	0.267085	0.25296
	2.33333	0.323215	0.28369	0.30215	0.264425	0.252725	0.260085	0.258905	0.25155	0.265265	0.262575	0.279325	0.261575
	2.66667	0.35236	0.2938	0.312345	0.271275	0.2569	0.27094	0.26944	0.258215	0.27704	0.273085	0.293125	0.272915
	3	0.382125	0.304515	0.32715	0.27319	0.259945	0.281585	0.27995	0.26389	0.284955	0.27951	0.30094	0.276915
	3.33333	0.41635	0.31558	0.34371	0.28031	0.26821	0.293535	0.291015	0.27108	0.295	0.287825	0.311485	0.28405
	3.66667	0.45256	0.328465	0.355465	0.284375	0.272865	0.3041	0.3032	0.279335	0.307085	0.2982	0.326675	0.295065
	4	0.48634	0.34239	0.375615	0.2866	0.27709	0.31945	0.31631	0.289775	0.32025	0.308365	0.33989	0.304105
	4.33333	0.525215	0.36014	0.3932	0.29177	0.282765	0.335025	0.33169	0.30079	0.335215	0.32095	0.355975	0.31747
	4.66667	0.563575	0.376875	0.411875	0.297615	0.287235	0.351485	0.34755	0.312185	0.35205	0.33424	0.375025	0.331325
	5	0.5997	0.39496	0.43059	0.301065	0.294965	0.367925	0.36525	0.325065	0.372715	0.350225	0.394625	0.34714
	5.33333	0.63533	0.413225	0.45136	0.308125	0.298315	0.38815	0.38228	0.338635	0.393265	0.36774	0.414575	0.36256
	5.66667	0.66941	0.4329	0.475275	0.314635	0.30445	0.40625	0.4021	0.3553	0.414755	0.38409	0.43634	0.3809
	6	0.70184	0.4521	0.49811	0.321425	0.307365	0.4256	0.422885	0.371015	0.437725	0.4026	0.45774	0.399
	6.33333	0.73417	0.473875	0.521135	0.32628	0.311665	0.445875	0.4421	0.388935	0.461625	0.42281	0.479475	0.417925
	6.66667	0.76405	0.49475	0.548675	0.331925	0.31846	0.46669	0.46405	0.40701	0.48574	0.442215	0.503005	0.43731
	7	0.791365	0.5174	0.573035	0.34175	0.323815	0.488545	0.48615	0.425375	0.51094	0.463	0.525705	0.45898
	7.33333	0.819015	0.54059	0.60018	0.349005	0.32941	0.51175	0.50899	0.444925	0.535875	0.485115	0.54936	0.480845
	7.66667	0.84209	0.56132	0.6258	0.355935	0.33548	0.53348	0.53279	0.464895	0.562045	0.50701	0.5722	0.50276
	8	0.864105	0.58421	0.65085	0.36493	0.340545	0.556805	0.554665	0.48627	0.586765	0.53011	0.595415	0.525505
	8.33333	0.88541	0.60661	0.676875	0.37559	0.34599	0.578925	0.57814	0.507325	0.6105	0.55095	0.616625	0.54595
	8.66667	0.90325	0.631385	0.70355	0.3826	0.350265	0.602	0.601675	0.528025	0.635185	0.57453	0.64029	0.568835
	9	0.92135	0.654025	0.72775	0.39464	0.35695	0.624685	0.62534	0.550205	0.6587	0.5976	0.66315	0.59294
	9.33333	0.934925	0.676375	0.75193	0.4036	0.36231	0.649045	0.64868	0.5716	0.68383	0.6217	0.687225	0.61629
	9.66667	0.950135	0.69909	0.77549	0.41379	0.367635	0.67164	0.67211	0.59355	0.7075	0.64525	0.711265	0.640015
	10	0.96441	0.72164	0.79595	0.423675	0.373575	0.69548	0.69565	0.615475	0.72931	0.6677	0.73315	0.66266
	10.3333	0.977	0.744735	0.818505	0.4366	0.380185	0.71533	0.718965	0.63786	0.75204	0.691285	0.75585	0.685125
	10.6667	0.988475	0.76694	0.83891	0.4501	0.38628	0.73908	0.73978	0.65954	0.77365	0.71317	0.77757	0.708
	11	0.99536	0.78636	0.85699	0.46214	0.392225	0.76081	0.76288	0.68276	0.79419	0.736405	0.799275	0.7319
	11.3333	1.00004	0.80494	0.87824	0.47447	0.39811	0.78051	0.78346	0.70255	0.814415	0.75855	0.820775	0.75445
	11.6667	1.0023	0.82384	0.89641	0.487715	0.405065	0.797175	0.80365	0.72221	0.83154	0.778425	0.83925	0.77409
	12	1.00405	0.843315	0.913965	0.499415	0.41347	0.81686	0.820475	0.74078	0.84742	0.797	0.856125	0.791745
	12.3333	1.00509	0.85955	0.931675	0.5125	0.4171	0.833215	0.83974	0.759525	0.863165	0.81586	0.873615	0.81155
	12.6667	1.0071	0.875865	0.947925	0.52655	0.425625	0.85371	0.8557	0.776765	0.87925	0.83553	0.891025	0.830965
	13	1.00781	0.88915	0.963385	0.53889	0.4324	0.86864	0.8703	0.79321	0.893385	0.8521	0.9074	0.84831
	13.3333	1.00724	0.899035	0.978875	0.55299	0.439415	0.882675	0.88471	0.80994	0.906265	0.867135	0.92431	0.865435
	13.6667	1.00853	0.909675	0.99114	0.56536	0.446225	0.89386	0.899075	0.82219	0.91761	0.880575	0.935705	0.876695
	14	1.00867	0.919635	1.00418	0.578625	0.45245	0.903685	0.908985	0.833475	0.926425	0.89089	0.946375	0.8885
	14.3333	1.00896	0.929475	1.0138	0.593125	0.461985	0.914985	0.918875	0.84358	0.93486	0.90146	0.95725	0.898875
	14.6667	1.01032	0.940885	1.02295	0.60545	0.469075	0.92499	0.929235	0.85525	0.943675	0.91159	0.96679	0.90865
	15	1.00902	0.95246	1.02745	0.6189	0.476265	0.933965	0.939675	0.866175	0.952235	0.922515	0.977765	0.92036
	15.3333	1.01048	0.964535	1.0306	0.631865	0.483475	0.9449	0.9491	0.876525	0.96084	0.93335	0.98906	0.930585
	15.6667	1.0108	0.97422	1.03455	0.64479	0.49005	0.955465	0.960365	0.887115	0.9704	0.944895	0.999565	0.943665
	16	1.01149	0.98356	1.03545	0.657625	0.49966	0.96391	0.970775	0.89817	0.97969	0.956225	1.00775	0.95369
	16.3333	1.01134	0.992515	1.0384	0.670975	0.507275	0.9731	0.980415	0.90833	0.9873	0.966125	1.01615	0.96468
	16.6667	1.01072	1.00083	1.03765	0.68298	0.514815	0.97925	0.98899	0.918885	0.995325	0.97634	1.021	0.975875
	17	1.0114	1.00495	1.03845	0.69809	0.521525	0.985165	0.995475	0.92815	1.00307	0.984885	1.024	0.98389
	17.3333	1.01093	1.0076	1.03775	0.710935	0.52897	0.99014	1.00014	0.9378	1.0105	0.99351	1.0268	0.99194
	17.6667	1.01171	1.01045	1.0373	0.72355	0.537035	0.993585	1.0047	0.946765	1.0156	0.99808	1.02835	0.99689
	18	1.01055	1.0132	1.036	0.74005	0.544475	0.995505	1.00715	0.953575	1.0199	1.00195	1.02895	1.00077
	18.3333	1.01153	1.01495	1.0352	0.75029	0.552915	0.995105	1.0091	0.959305	1.02225	1.00445	1.0293	1.00348
	18.6667	1.01113	1.0152	1.03345	0.76756	0.561025	0.996885	1.01055	0.96405	1.0252	1.0073	1.0279	1.00574
	19	1.01182	1.01635	1.03195	0.779415	0.56929	0.99614	1.011	0.96906	1.0252	1.00765	1.0266	1.0081

## Sheet: trp1 charts
Average
trp1Δ
		Control	APAP	APAP + Trp	APAP + Tyr	APAP + Phe	APAP + His	APAP + Glu	APAP + Thr	APAP + Met	APAP + Arg	APAP + Leu	APAP + Lys
	0	0.202375	0.20744	0.216855	0.20325	0.201775	0.19703	0.201075	0.198675	0.20811	0.208865	0.20865	0.208575
	0.333333	0.20341	0.20959	0.220965	0.206875	0.203255	0.201975	0.20519	0.203415	0.21014	0.211275	0.210825	0.210385
	0.666667	0.209175	0.213735	0.226175	0.211	0.206775	0.202845	0.205875	0.20531	0.21495	0.216025	0.215975	0.215275
	1	0.215535	0.216785	0.23768	0.218885	0.21118	0.206	0.20905	0.20829	0.21684	0.218465	0.219415	0.21844
	1.33333	0.222145	0.22184	0.24149	0.21869	0.210975	0.207935	0.2116	0.21146	0.2215	0.22176	0.225105	0.2218
	1.66667	0.232555	0.225825	0.254215	0.224725	0.213625	0.21224	0.21551	0.214025	0.225175	0.225665	0.230565	0.22643
	2	0.2456	0.232275	0.262485	0.2278	0.21725	0.215165	0.218275	0.2175	0.231915	0.231115	0.237475	0.231875
	2.33333	0.260135	0.235875	0.27245	0.2292	0.21791	0.21879	0.22159	0.22299	0.235	0.2333	0.24205	0.234455
	2.66667	0.277415	0.242405	0.28181	0.23355	0.2195	0.22214	0.22458	0.2244	0.24044	0.23733	0.24839	0.239875
	3	0.297185	0.241485	0.29044	0.23079	0.219425	0.223775	0.22655	0.223615	0.23894	0.23511	0.24741	0.236915
	3.33333	0.323835	0.243355	0.30513	0.23554	0.22395	0.22615	0.22813	0.224265	0.24086	0.23649	0.249095	0.237585
	3.66667	0.35079	0.245775	0.316405	0.237915	0.224965	0.22795	0.23064	0.224325	0.2427	0.237225	0.25341	0.23945
	4	0.378975	0.24828	0.331465	0.239565	0.22551	0.23081	0.23159	0.22679	0.24591	0.2394	0.25664	0.240725
	4.33333	0.41306	0.251365	0.34674	0.24202	0.227355	0.233005	0.23506	0.229255	0.248815	0.24181	0.260925	0.242975
	4.66667	0.447625	0.254675	0.362085	0.242645	0.22876	0.235235	0.237995	0.231075	0.25186	0.24427	0.2671	0.246705
	5	0.48473	0.260265	0.37949	0.243885	0.2334	0.239175	0.241725	0.23467	0.257605	0.248915	0.272085	0.250025
	5.33333	0.52011	0.265005	0.39805	0.244275	0.23329	0.242325	0.24479	0.23706	0.261785	0.25216	0.27815	0.254105
	5.66667	0.558685	0.268625	0.419065	0.24614	0.235355	0.24711	0.24955	0.24115	0.266575	0.2565	0.2852	0.258925
	6	0.59399	0.27416	0.440065	0.2486	0.235265	0.250035	0.253565	0.24475	0.27146	0.260475	0.29166	0.263125
	6.33333	0.627455	0.2795	0.46215	0.250275	0.23521	0.25469	0.2573	0.24869	0.277835	0.26504	0.29834	0.266675
	6.66667	0.66169	0.28446	0.487385	0.249525	0.23735	0.25869	0.262045	0.252615	0.282285	0.26891	0.30561	0.27163
	7	0.69225	0.29079	0.511	0.25207	0.23954	0.263515	0.266765	0.25631	0.289105	0.274235	0.31469	0.2774
	7.33333	0.723025	0.297225	0.536285	0.2527	0.24068	0.2678	0.271765	0.261125	0.2961	0.279665	0.323855	0.283285
	7.66667	0.74991	0.302425	0.562805	0.2544	0.242385	0.27342	0.277785	0.2646	0.30205	0.28464	0.3312	0.287885
	8	0.77569	0.30807	0.589075	0.255525	0.24294	0.279415	0.283025	0.26975	0.30764	0.290565	0.34019	0.29445
	8.33333	0.79946	0.31266	0.61586	0.25681	0.244325	0.284915	0.288435	0.274575	0.31332	0.294375	0.347565	0.298125
	8.66667	0.819385	0.321255	0.643265	0.2588	0.2437	0.289835	0.294085	0.278585	0.321725	0.30118	0.35593	0.304875
	9	0.83977	0.326515	0.669965	0.2613	0.24604	0.2971	0.301015	0.284815	0.329375	0.308	0.36635	0.31145
	9.33333	0.85871	0.334675	0.696175	0.259465	0.24719	0.30333	0.30784	0.29105	0.337725	0.314635	0.37676	0.31875
	9.66667	0.87596	0.34205	0.723265	0.26258	0.248015	0.30995	0.314725	0.296855	0.34585	0.322225	0.38675	0.32546
	10	0.8917	0.352035	0.7477	0.262415	0.24995	0.31794	0.3222	0.304665	0.35541	0.33094	0.39854	0.333675
	10.3333	0.90609	0.35909	0.773325	0.264515	0.25044	0.325485	0.3311	0.31181	0.363225	0.33714	0.4085	0.339825
	10.6667	0.91959	0.367925	0.798125	0.265735	0.251335	0.33254	0.338415	0.318775	0.3727	0.34661	0.420875	0.350365
	11	0.9329	0.378175	0.819785	0.266935	0.2516	0.342825	0.348495	0.327925	0.382915	0.35569	0.433775	0.35909
	11.3333	0.943385	0.389865	0.84312	0.268615	0.25216	0.352275	0.35745	0.337095	0.39446	0.366525	0.44685	0.370465
	11.6667	0.952015	0.398265	0.8657	0.270115	0.252315	0.36081	0.366365	0.34463	0.403985	0.37399	0.458985	0.37849
	12	0.95969	0.40784	0.88649	0.271275	0.254275	0.36886	0.37399	0.35304	0.41369	0.3831	0.470835	0.387905
	12.3333	0.96406	0.41795	0.90636	0.271265	0.253575	0.379425	0.38429	0.3607	0.42377	0.39221	0.484595	0.397725
	12.6667	0.96741	0.431205	0.92682	0.27175	0.254235	0.38779	0.393135	0.36986	0.43619	0.40289	0.498825	0.40905
	13	0.968065	0.441535	0.94484	0.27459	0.254965	0.3978	0.401735	0.3793	0.447045	0.412915	0.51214	0.419665
	13.3333	0.96649	0.453415	0.96307	0.275685	0.255015	0.40781	0.41139	0.389595	0.458705	0.42311	0.526445	0.43203
	13.6667	0.96412	0.46311	0.978365	0.27629	0.25585	0.416425	0.420015	0.396575	0.468275	0.43263	0.537165	0.43974
	14	0.963075	0.4719	0.993355	0.27714	0.25673	0.424225	0.427475	0.403385	0.47574	0.43874	0.547525	0.44749
	14.3333	0.962675	0.480275	1.00775	0.28023	0.25835	0.431335	0.434515	0.410135	0.483915	0.445925	0.556965	0.45509
	14.6667	0.96385	0.489025	1.02205	0.279865	0.2583	0.439225	0.441575	0.41705	0.491975	0.45334	0.566	0.46228
	15	0.963975	0.498565	1.0309	0.280855	0.25829	0.44705	0.449315	0.425975	0.50108	0.46201	0.576625	0.47169
	15.3333	0.964225	0.508715	1.03645	0.28394	0.25875	0.45551	0.45757	0.434315	0.51076	0.472035	0.587915	0.481435
	15.6667	0.96408	0.51955	1.04175	0.284785	0.2591	0.464285	0.46715	0.44413	0.52155	0.481655	0.598885	0.49178
	16	0.964875	0.530465	1.04535	0.28604	0.259935	0.47528	0.476705	0.45293	0.53194	0.492255	0.60791	0.501335
	16.3333	0.964765	0.53999	1.04845	0.288245	0.260575	0.484195	0.48561	0.46364	0.54088	0.5022	0.620325	0.513875
	16.6667	0.965425	0.5497	1.05035	0.288925	0.26181	0.494475	0.495445	0.472675	0.5507	0.51369	0.630235	0.52387
	17	0.964365	0.55994	1.05065	0.29019	0.26165	0.504075	0.504435	0.483315	0.56001	0.52344	0.640135	0.53474
	17.3333	0.96465	0.57047	1.0507	0.291805	0.26235	0.51386	0.514335	0.493575	0.5698	0.53395	0.649485	0.54455
	17.6667	0.965165	0.5797	1.0504	0.291955	0.2621	0.52365	0.5228	0.503	0.57854	0.543315	0.659615	0.55459
	18	0.96369	0.5896	1.04995	0.29416	0.262515	0.53245	0.53208	0.513435	0.58769	0.553525	0.66864	0.56516
	18.3333	0.965875	0.59865	1.0493	0.29543	0.26343	0.5424	0.54059	0.52329	0.59625	0.56327	0.67739	0.574185
	18.6667	0.965665	0.60925	1.04815	0.2997	0.264665	0.55174	0.5493	0.53314	0.6053	0.573275	0.68566	0.583965
	19	0.96585	0.617215	1.04665	0.300215	0.2654	0.560065	0.55774	0.543535	0.61174	0.581475	0.694765	0.592935

## Sheet: tat1 charts
Average
tat1Δ
		Control	APAP	APAP + Trp	APAP + Tyr	APAP + Phe	APAP + His	APAP + Glu	APAP + Thr	APAP + Met	APAP + Arg	APAP + Leu	APAP + Lys
	0	0.199875	0.20425	0.219405	0.20815	0.199515	0.19359	0.198105	0.1964	0.20182	0.2028	0.20381	0.197615
	0.333333	0.206335	0.208065	0.222215	0.213875	0.2021	0.19874	0.202975	0.201375	0.204775	0.205915	0.20878	0.200975
	0.666667	0.21124	0.21308	0.2256	0.21814	0.2047	0.200275	0.206005	0.203425	0.20899	0.210915	0.216135	0.206235
	1	0.21838	0.218175	0.23579	0.226715	0.209535	0.20378	0.21035	0.206175	0.21145	0.214305	0.222865	0.21065
	1.33333	0.225515	0.222965	0.239265	0.22455	0.20875	0.20785	0.2147	0.20883	0.215575	0.21834	0.231555	0.21465
	1.66667	0.234185	0.228315	0.248135	0.23525	0.211175	0.21225	0.22099	0.211115	0.218805	0.223155	0.2408	0.220515
	2	0.24424	0.236385	0.254005	0.239565	0.214965	0.2173	0.226865	0.21479	0.225475	0.22998	0.251335	0.22701
	2.33333	0.255215	0.241405	0.26055	0.241775	0.215715	0.221715	0.231675	0.219625	0.227875	0.233185	0.26061	0.23125
	2.66667	0.266765	0.247175	0.26284	0.2448	0.217325	0.225825	0.23731	0.22013	0.232255	0.237875	0.27134	0.236415
	3	0.27737	0.248315	0.26484	0.243915	0.217375	0.228475	0.241315	0.219865	0.231215	0.23793	0.27705	0.234765
	3.33333	0.290635	0.25105	0.2733	0.2477	0.22095	0.23132	0.246315	0.220965	0.232	0.24	0.28454	0.23629
	3.66667	0.304715	0.255665	0.27493	0.2501	0.22174	0.234785	0.2514	0.22019	0.233085	0.24193	0.296125	0.238575
	4	0.3193	0.25945	0.28288	0.25355	0.2234	0.24011	0.25675	0.221825	0.234855	0.24506	0.3056	0.240015
	4.33333	0.33836	0.264475	0.286585	0.255035	0.22575	0.243875	0.26296	0.223	0.236405	0.24849	0.318035	0.24323
	4.66667	0.358035	0.269915	0.29104	0.25594	0.226575	0.247565	0.2701	0.22413	0.238935	0.252965	0.33339	0.24825
	5	0.37836	0.2772	0.296125	0.2579	0.231455	0.25386	0.27868	0.22579	0.2428	0.25859	0.348935	0.253125
	5.33333	0.40159	0.284875	0.30001	0.259625	0.23139	0.25824	0.2858	0.226835	0.246525	0.264045	0.36653	0.2587
	5.66667	0.42755	0.292375	0.308175	0.26365	0.23355	0.265185	0.29649	0.229835	0.248595	0.269465	0.38384	0.264215
	6	0.454475	0.30057	0.31345	0.264065	0.23315	0.271965	0.305625	0.232025	0.25176	0.276125	0.40204	0.27046
	6.33333	0.48242	0.31078	0.32009	0.266405	0.23339	0.27826	0.315975	0.23284	0.255125	0.28235	0.419935	0.27504
	6.66667	0.5125	0.32004	0.328465	0.267815	0.23579	0.28576	0.326225	0.2352	0.25901	0.289015	0.4402	0.283125
	7	0.54349	0.33075	0.33445	0.270035	0.238025	0.293375	0.33711	0.237825	0.262975	0.297075	0.459465	0.291725
	7.33333	0.574075	0.341745	0.34539	0.2713	0.239865	0.301685	0.34895	0.240925	0.267	0.30595	0.479235	0.299675
	7.66667	0.606925	0.35316	0.355	0.272965	0.24115	0.311235	0.36295	0.242615	0.271135	0.314325	0.499475	0.30763
	8	0.638575	0.364935	0.363615	0.27499	0.24205	0.320415	0.377	0.245825	0.27525	0.3242	0.52098	0.317485
	8.33333	0.67044	0.378165	0.37545	0.276515	0.244465	0.330925	0.391865	0.2488	0.27923	0.33345	0.540275	0.325025
	8.66667	0.701875	0.39141	0.38563	0.279595	0.24395	0.341635	0.409275	0.2511	0.28351	0.344565	0.56023	0.336
	9	0.733735	0.407225	0.396125	0.281245	0.246235	0.35526	0.42721	0.254975	0.28975	0.357215	0.583335	0.347435
	9.33333	0.76456	0.423915	0.408485	0.28169	0.246665	0.36717	0.44621	0.25804	0.294685	0.368825	0.60485	0.3595
	9.66667	0.794485	0.442485	0.421275	0.285575	0.24814	0.381665	0.46658	0.261805	0.30281	0.38403	0.6272	0.371975
	10	0.820985	0.460015	0.43286	0.2859	0.250065	0.3978	0.48736	0.266465	0.308875	0.39724	0.647865	0.385935
	10.3333	0.84675	0.478255	0.45059	0.289325	0.25041	0.4155	0.50989	0.27095	0.314965	0.413515	0.66922	0.400235
	10.6667	0.867925	0.499125	0.46584	0.29142	0.250645	0.432275	0.53005	0.274885	0.32381	0.42911	0.6908	0.417515
	11	0.8914	0.5207	0.47957	0.294015	0.25221	0.450575	0.553265	0.280565	0.33339	0.44799	0.71365	0.437075
	11.3333	0.911715	0.543565	0.4985	0.29609	0.25225	0.47045	0.574825	0.28591	0.34351	0.468	0.73489	0.45486
	11.6667	0.929925	0.56333	0.515925	0.30025	0.252735	0.4899	0.59625	0.290815	0.35284	0.48594	0.755725	0.473515
	12	0.94535	0.58496	0.53519	0.30401	0.253225	0.50831	0.61629	0.297175	0.362585	0.50429	0.773	0.49174
	12.3333	0.962335	0.60661	0.552925	0.30365	0.253855	0.52774	0.637555	0.30271	0.374125	0.525045	0.79355	0.513485
	12.6667	0.975425	0.628775	0.57052	0.306615	0.25489	0.54685	0.65775	0.30812	0.3873	0.544665	0.81231	0.53285
	13	0.984915	0.651175	0.5888	0.310335	0.25609	0.565935	0.67611	0.31473	0.40085	0.5651	0.8308	0.55364
	13.3333	0.992175	0.67111	0.609415	0.31354	0.25584	0.584415	0.69446	0.322435	0.414865	0.58466	0.846765	0.57395
	13.6667	0.994705	0.68929	0.627075	0.31627	0.256915	0.60415	0.712605	0.328375	0.42776	0.60292	0.85894	0.589325
	14	0.994685	0.7063	0.646175	0.32083	0.25689	0.62071	0.724875	0.331465	0.440425	0.61811	0.870815	0.604695
	14.3333	0.9936	0.722135	0.664	0.32348	0.258065	0.635185	0.7407	0.33674	0.45294	0.6351	0.8818	0.620485
	14.6667	0.992965	0.73813	0.683365	0.328015	0.258325	0.65111	0.75426	0.342065	0.467065	0.650815	0.892775	0.63598
	15	0.991635	0.754465	0.701175	0.332315	0.259135	0.667475	0.76856	0.34903	0.48244	0.66756	0.904015	0.6507
	15.3333	0.989775	0.77066	0.719	0.336765	0.258975	0.68214	0.78224	0.357165	0.49949	0.68495	0.91519	0.667155
	15.6667	0.99033	0.787425	0.738775	0.34086	0.2591	0.698515	0.7968	0.36531	0.51644	0.702215	0.928075	0.684015
	16	0.99055	0.804125	0.755955	0.34451	0.26039	0.714925	0.811825	0.37456	0.536355	0.71934	0.93899	0.70036
	16.3333	0.990335	0.818675	0.77411	0.349735	0.26143	0.729555	0.825385	0.38521	0.552815	0.73504	0.95086	0.71604
	16.6667	0.990775	0.8336	0.79085	0.35409	0.261515	0.74536	0.838415	0.395095	0.57149	0.750315	0.96219	0.73236
	17	0.991025	0.847925	0.806875	0.358815	0.261775	0.761055	0.85171	0.406075	0.588825	0.766275	0.97274	0.74755
	17.3333	0.990065	0.86195	0.82433	0.365585	0.262985	0.77455	0.864835	0.41731	0.60751	0.78176	0.98136	0.766085
	17.6667	0.990675	0.874595	0.83955	0.368675	0.26259	0.7896	0.876775	0.431335	0.625335	0.797205	0.98976	0.7824
	18	0.990245	0.88759	0.854635	0.3763	0.262665	0.803565	0.888015	0.44268	0.64151	0.81002	0.995025	0.796285
	18.3333	0.99065	0.89999	0.86928	0.380185	0.26349	0.81684	0.899865	0.45525	0.659575	0.825595	0.999465	0.811275
	18.6667	0.989655	0.9124	0.88234	0.38885	0.263975	0.830585	0.910725	0.468365	0.677325	0.839885	1.00305	0.82545
	19	0.990185	0.922885	0.896035	0.3939	0.264485	0.843985	0.92166	0.482935	0.69368	0.8525	1.0059	0.83935

## Sheet: tat2 charts
Average
tat2Δ
																	OD600	Time [hours]
		Control	APAP	APAP + Trp	APAP + Tyr	APAP + Phe	APAP + His	APAP + Glu	APAP + Thr	APAP + Met	APAP + Arg	APAP + Leu	APAP + Lys
	0	0.213385	0.21019	0.220025	0.2076	0.20801	0.197515	0.19189	0.19031	0.203925	0.201225	0.206835	0.197975
	0.333333	0.22243	0.217165	0.227555	0.21406	0.21421	0.203915	0.197165	0.19589	0.208825	0.205865	0.21174	0.2017
	0.666667	0.235	0.223565	0.23565	0.219475	0.219275	0.20691	0.201175	0.200135	0.21594	0.21251	0.21999	0.209175
	1	0.2503	0.23186	0.24644	0.2286	0.22595	0.212895	0.20882	0.204265	0.22101	0.218625	0.226165	0.21489
	1.33333	0.26884	0.24025	0.253775	0.229385	0.22695	0.21969	0.215	0.20991	0.22765	0.225915	0.236025	0.2232
	1.66667	0.290685	0.252275	0.264625	0.239415	0.2321	0.228	0.223535	0.216615	0.235575	0.233575	0.2459	0.23164
	2	0.314125	0.261665	0.275435	0.244255	0.2386	0.236325	0.23209	0.22434	0.24613	0.244135	0.25805	0.243035
	2.33333	0.34065	0.273115	0.2865	0.247315	0.241825	0.245215	0.241475	0.233315	0.25469	0.252285	0.26766	0.251265
	2.66667	0.36634	0.27951	0.29575	0.252155	0.245915	0.25469	0.25103	0.23985	0.264925	0.262235	0.2802	0.262525
	3	0.396815	0.2888	0.30675	0.253	0.2491	0.263525	0.259325	0.244035	0.270665	0.26739	0.28659	0.26594
	3.33333	0.426975	0.2998	0.323425	0.258695	0.25545	0.272765	0.269275	0.2519	0.280765	0.275525	0.296005	0.273575
	3.66667	0.45879	0.31178	0.3383	0.2633	0.259255	0.28341	0.280235	0.257535	0.291115	0.284655	0.30844	0.28371
	4	0.49238	0.324065	0.35479	0.267975	0.2635	0.293365	0.292315	0.26734	0.30401	0.2948	0.32096	0.29304
	4.33333	0.525565	0.33887	0.3725	0.273075	0.26854	0.30715	0.306375	0.2775	0.31753	0.30694	0.334625	0.304575
	4.66667	0.56064	0.355075	0.390505	0.27684	0.273435	0.319345	0.32064	0.287675	0.333415	0.319775	0.3507	0.318985
	5	0.59512	0.372615	0.41085	0.2806	0.281465	0.335685	0.33699	0.299	0.350735	0.333865	0.36705	0.33271
	5.33333	0.629575	0.38959	0.43195	0.2843	0.28419	0.350285	0.35239	0.31221	0.36962	0.349	0.3853	0.34804
	5.66667	0.663675	0.409375	0.455775	0.292085	0.29019	0.36871	0.371455	0.32625	0.389325	0.365475	0.4044	0.365835
	6	0.69324	0.42864	0.47756	0.298215	0.293275	0.38599	0.389175	0.3409	0.41126	0.383715	0.423435	0.382115
	6.33333	0.72259	0.447735	0.500725	0.303265	0.29727	0.403025	0.40836	0.356865	0.43335	0.4015	0.44154	0.40005
	6.66667	0.752405	0.47039	0.525975	0.307425	0.30335	0.421825	0.428185	0.37108	0.455125	0.419535	0.46356	0.419525
	7	0.779585	0.4925	0.549365	0.316665	0.309085	0.440965	0.44814	0.387685	0.478735	0.43985	0.48485	0.44075
	7.33333	0.806015	0.51364	0.57586	0.323325	0.31553	0.460675	0.46956	0.40621	0.50365	0.46186	0.50574	0.461275
	7.66667	0.83175	0.534935	0.60147	0.3304	0.321725	0.482005	0.49246	0.423625	0.52735	0.48131	0.526885	0.482625
	8	0.854015	0.55634	0.626865	0.336885	0.32574	0.503275	0.51435	0.44281	0.551215	0.50291	0.54798	0.504425
	8.33333	0.87451	0.577975	0.65334	0.344715	0.332215	0.525195	0.537075	0.46196	0.574825	0.523585	0.568735	0.52455
	8.66667	0.894535	0.600335	0.678365	0.35386	0.33658	0.547185	0.560235	0.48281	0.599095	0.545175	0.588925	0.54616
	9	0.914215	0.6219	0.702025	0.363765	0.34344	0.5691	0.583175	0.503325	0.62275	0.56666	0.611475	0.568925
	9.33333	0.932765	0.64556	0.725725	0.37105	0.34837	0.591265	0.60644	0.52225	0.64629	0.58819	0.633235	0.590625
	9.66667	0.949425	0.66754	0.749	0.382115	0.35519	0.612565	0.6283	0.54276	0.669915	0.610975	0.6563	0.613925
	10	0.9674	0.6912	0.769705	0.392395	0.36261	0.635335	0.65146	0.563785	0.692475	0.63274	0.677985	0.63484
	10.3333	0.981675	0.71258	0.7918	0.40226	0.3693	0.65835	0.674635	0.584225	0.71449	0.65481	0.698225	0.657035
	10.6667	0.996825	0.735245	0.81275	0.41436	0.375085	0.679115	0.695485	0.604715	0.7339	0.67581	0.7201	0.678815
	11	1.0091	0.757225	0.83054	0.425775	0.382165	0.70095	0.71831	0.62506	0.753625	0.697675	0.741255	0.701265
	11.3333	1.01725	0.777235	0.85066	0.43901	0.38926	0.722775	0.7395	0.64422	0.77299	0.71936	0.761585	0.72333
	11.6667	1.02035	0.79485	0.86815	0.451475	0.395695	0.74156	0.758925	0.663925	0.788455	0.737675	0.78026	0.74346
	12	1.0245	0.813175	0.885225	0.46539	0.4043	0.75899	0.776085	0.68166	0.804485	0.757675	0.797385	0.76126
	12.3333	1.0259	0.83186	0.90161	0.476115	0.40995	0.777825	0.79385	0.698785	0.81875	0.775285	0.815335	0.780335
	12.6667	1.02565	0.847975	0.91625	0.48941	0.418575	0.79475	0.8089	0.71646	0.833555	0.794375	0.83179	0.797715
	13	1.0263	0.863375	0.9302	0.505345	0.426865	0.80876	0.824	0.731475	0.845815	0.81038	0.84734	0.81496
	13.3333	1.02505	0.876385	0.944805	0.51969	0.434925	0.8221	0.836665	0.7479	0.857715	0.824715	0.8624	0.83058
	13.6667	1.02325	0.8861	0.956665	0.533135	0.443525	0.835335	0.849485	0.760875	0.867785	0.838265	0.87215	0.840535
	14	1.0214	0.896365	0.96836	0.547775	0.45111	0.845665	0.8583	0.770145	0.87433	0.847955	0.882195	0.850625
	14.3333	1.01975	0.90649	0.979495	0.56259	0.46066	0.85581	0.86805	0.779485	0.881725	0.857515	0.892335	0.861015
	14.6667	1.01815	0.916975	0.990925	0.57671	0.469275	0.86605	0.876475	0.78984	0.88874	0.8681	0.90129	0.870485
	15	1.0161	0.9274	0.998835	0.59121	0.477825	0.876415	0.88675	0.800515	0.89641	0.87864	0.91136	0.88119
	15.3333	1.0161	0.93765	1.00471	0.606925	0.48715	0.885155	0.89583	0.810745	0.904375	0.88905	0.920915	0.890275
	15.6667	1.0159	0.948325	1.0111	0.619335	0.495315	0.895925	0.90685	0.820335	0.91225	0.899465	0.93209	0.9016
	16	1.0155	0.957375	1.01425	0.633885	0.50535	0.906265	0.916635	0.83109	0.92109	0.910875	0.94171	0.911885
	16.3333	1.0151	0.966315	1.01755	0.647395	0.513485	0.91575	0.9262	0.8414	0.927975	0.92061	0.95191	0.921915
	16.6667	1.01585	0.975855	1.0196	0.662825	0.523435	0.92552	0.93601	0.85124	0.9348	0.93049	0.96134	0.931985
	17	1.0145	0.984275	1.0201	0.676325	0.53145	0.935085	0.945475	0.86015	0.941475	0.939285	0.970405	0.941
	17.3333	1.015	0.9913	1.0212	0.69115	0.54106	0.9431	0.953365	0.86914	0.94889	0.94921	0.97855	0.94975
	17.6667	1.01475	0.99759	1.0214	0.70352	0.54871	0.95195	0.960165	0.87875	0.9546	0.957125	0.986725	0.95789
	18	1.01435	1.00125	1.02105	0.71866	0.558475	0.959165	0.965665	0.886615	0.960285	0.964435	0.99069	0.96475
	18.3333	1.0147	1.00426	1.0215	0.731475	0.56725	0.965735	0.969615	0.894505	0.96565	0.969875	0.99496	0.97014
	18.6667	1.0143	1.00633	1.021	0.74651	0.57567	0.97098	0.972025	0.90234	0.971865	0.97419	0.997565	0.97369
	19	1.01335	1.00765	1.0208	0.759775	0.584965	0.974425	0.974685	0.910335	0.97585	0.97581	1.00036	0.976
