# Supplementary material for: Acetaminophen reduces the protein levels of high affinity amino acid permeases and causes tryptophan depletion
Source: Amino Acids. 2018 Jul 5;50(10):1377–90. doi: 10.1007/s00726-018-2613-8 (PMC6153950; doi:10.1007/s00726-018-2613-8)
Supplement: Supplementary file 2 — Supplementary material 2 (XLSX 48 kb) [file 726_2018_2613_MOESM2_ESM.xlsx]

## Sheet: Information
	Acetaminophen reduces the protein levels of high affinity amino acid permeases and causes tryptophan depletion
	Angelina Huseinovic1, Stefan J. Dekker1, Bob Boogaard1, Nico. P.E. Vermeulen1, Jan M. Kooter2 and J. Chris Vos1
	1 AIMMS, Division of Molecular Toxicology, Department of Chemistry and Pharmaceutical Sciences, VU University Amsterdam, De Boelelaan 1083, 1081 HZ Amsterdam, The Netherlands
	2 AIMMS, Department of Molecular Cell Biology, Section Genetics, VU University Amsterdam, De Boelelaan 1083, 1081 HZ, Amsterdam, The Netherlands
	Correspondence should be addressed to J. Chris Vos; j.c.vos@vu.nl
	Online Resource 2 Raw data and calculations of amino acid levels by HPLC of WT cells treated with APAP for 10, 30 and 60 minutes presented in Fig. 6.

## Sheet: Raw data and normalization
	WT cells treated with 75 mM APAP for 10, 30 and 60 minutes
		WT			WT			WT			WT			WT			WT			WT			WT			WT			WT			WT			WT			WT			WT
	retention	0 min A		retention	0 min B		retention	10 min A		retention	10 min B		retention	10 min A		retention	10 min B		retention	30 min A		retention	30 min B		retention	30 min A		retention	30 min B		retention	60 min A		retention	60 min B		retention	60 min A		retention	60 min B
	time	no APAP	normalized	time	no APAP	normalized	time	no APAP	normalized	time	no APAP	normalized	time	75 APAP	normalized	time	75 APAP	normalized	time	no APAP	normalized	time	no APAP	normalized	time	75 APAP	normalized	time	75 APAP	normalized	time	no APAP	normalized	time	no APAP	normalized	time	75 APAP	normalized	time	75 APAP	normalized
	[min]	Area	area/area int. St	[min]	Area	area/area int. St	[min]	Area	area/area int. St	[min]	Area	area/area int. St	[min]	Area	area/area int. St	[min]	Area	area/area int. St	[min]	Area	area/area int. St	[min]	Area	area/area int. St	[min]	Area	area/area int. St	[min]	Area	area/area int. St	[min]	Area	area/area int. St	[min]	Area	area/area int. St	[min]	Area	area/area int. St	[min]	Area	area/area int. St
Asp	9.075	1969370	1.52564	8.958	2146642	1.69746	8.925	2181600	1.77681	9	2106206	1.81417	8.892	2069005	1.61977	9.008	1973042	1.65146	8.858	2449735	1.97871	8.958	2378250	1.92265	8.908	1108505	0.906448	8.933	948866	0.810963	9.05	2178550	1.80799	8.842	2447088	1.89795	9.075	747320	0.604971	8.892	723475	0.619793
Glu	11.458	100870	0.0781423	11.225	1464497	1.15805	11.167	1517066	1.23558	11.292	1412749	1.21686	11.167	1596462	1.24983	11.208	1470467	1.2308	11.142	1322669	1.06835	11.233	1524454	1.23241	11.15	1650002	1.34924	11.225	1680060	1.43589	11.117	1598899	1.32693	11.217	1432020	1.11067	11.008	1484242	1.20153	11.183	1708555	1.4637
Ser	17.267	946614	0.733326	17.317	920911	0.72821	17.325	1006361	0.819632	17.283	927112	0.798561	17.342	1028426	0.805127	17.25	1020065	0.853808	17.367	1046355	0.845165	17.342	973687	0.787158	17.367	885972	0.724478	17.383	809886	0.692181	17.358	933767	0.774937	17.358	1041348	0.807663	17.333	663096	0.53679	17.358	643223	0.551042
Asn	18.133	673144	0.521473	18.25	762391	0.602861	18.133	875995	0.713455	18.217	691645	0.595743	18.25	863730	0.676191	18.167	721017	0.603501	18.283	800942	0.646939	18.167	703933	0.569081	18.283	706627	0.577824	18.183	715404	0.611431	18.275	761923	0.632323	18.15	856848	0.664566	18.275	656879	0.531758	18.242	599669	0.51373
Gln	19.125	2264429	1.75422	19.208	2442051	1.93105	19.133	2139924	1.74286	19.217	1942810	1.67343	19.15	2519102	1.97214	19.175	2088884	1.74842	19.167	2020521	1.63202	19.175	1778274	1.43761	19.167	2329797	1.90512	19.2	2196693	1.87744	19.233	1799784	1.49365	19.183	2019267	1.56613	19.242	2251186	1.82238	19.167	1879854	1.61045
Gly	21.25	1309436	1.0144	21.35	1488583	1.1771	21.275	1416853	1.15396	21.367	1236272	1.06485	21.308	1528567	1.19667	21.3	1500513	1.25595	21.325	1445628	1.16767	21.25	4855994	3.92573	21.275	1695413	1.38637	21.333	1458052	1.24615	21.242	1628724	1.35169	21.283	1606297	1.24583	21.358	1531191	1.23953	21.308	1405909	1.20443
Thr	22.392	1283659	0.994429	22.483	1398361	1.10575	22.4	1436997	1.17036	22.592	1186702	1.02216	22.442	1457748	1.14123	22.475	1403469	1.17472	22.45	1504090	1.21489	22.508	1402342	1.1337	22.4	1318370	1.07806	22.508	1169958	0.999922	22.458	1531567	1.27105	22.475	1576607	1.22281	22.5	1086074	0.8792	22.5	919526	0.787748
His	24.317	1011753	0.783788	24.367	1117899	0.883979	24.317	1127419	0.918227	24.633	1043759	0.899034	24.367	1081893	0.846985	24.425	1015720	0.850171	24.408	1187269	0.958985	24.425	1134177	0.916903	24.308	1016989	0.831613	24.35	968427	0.827681	24.267	1190428	0.987941	24.375	1340408	1.03961	24.442	989371	0.800917	24.408	937237	0.802921
Ala	27.458	3694126	2.86178	27.492	4035936	3.19142	27.517	4079180	3.32229	27.717	3702703	3.1893	27.558	4295235	3.36262	27.567	3849792	3.22233	27.583	4066414	3.28454	27.583	3868240	3.1272	27.542	4464560	3.65076	27.492	4062990	3.4725	27.542	3881046	3.2209	27.508	4262337	3.30584	27.583	4003688	3.24107	27.575	3930843	3.36751
Pro	29.392	97594	0.0756044	29.558	108239	0.08559	29.483	93555	0.076196	29.658	72545	0.0624861	29.5	92966	0.0727806	29.55	83284	0.0697098	29.642	71022	0.0573661	29.542	82610	0.0667844	29.608	61514	0.0503013	29.5	80798	0.0690552	29.583	64342	0.0533977	29.492	90902	0.0705031	29.567	108973	0.088216	29.483	24308	0.0208244
Arg	30.233	7818724	6.05704	30.258	8316010	6.57589	30.217	8825008	7.18754	30.375	7908238	6.8117	30.242	8068870	6.3169	30.258	7485956	6.26585	30.292	9133067	7.37699	30.183	8493282	6.86623	30.3	8054714	6.58651	30.142	7411909	6.3347	30.283	9556272	7.93079	30.167	10321266	8.00511	30.275	8223807	6.65735	30.208	7816460	6.69628
Int. St	33.7	1290850	1	33.85	1264622	1	33.8	1227821	1	33.892	1160978	1	33.75	1277346	1	33.842	1194724	1	33.858	1238048	1	33.8	1236965	1	33.842	1222911	1	33.742	1170049	1	33.842	1204958	1	33.783	1289334	1	33.842	1235298	1	33.833	1167284	1
Tyr	35.65	191476	0.148333	35.783	205708	0.162664	35.75	197084	0.160515	35.825	171616	0.14782	35.683	165656	0.129688	35.75	150822	0.12624	35.808	207335	0.167469	35.692	179430	0.145057	35.808	147230	0.120393	35.65	123756	0.10577	35.783	190691	0.158255	35.692	219730	0.170421	35.842	118636	0.0960384	35.683	119045	0.101985
Val	40.108	587762	0.455329	40.267	658939	0.521056	40.2	649636	0.529097	40.283	571077	0.491893	40.175	658772	0.515735	40.275	601547	0.503503	40.217	651490	0.526224	40.258	615775	0.497811	40.175	648166	0.530019	40.217	543596	0.464593	40.192	663043	0.550262	40.183	694533	0.538676	40.292	491644	0.397996	40.242	471106	0.403592
Met	41.35	301873	0.233856	41.533	348106	0.275265	41.5	365236	0.297467	41.483	291267	0.250881	41.55	282772	0.221375	41.5	235610	0.197209	41.542	354978	0.286724	41.5	340145	0.274984	41.542	262961	0.215029	41.592	173399	0.148198	41.542	368771	0.306045	41.5	383072	0.297108	41.617	206992	0.167564	41.633	218677	0.187338
Ile	46.975	452151	0.350274	47.133	469611	0.371345	47.067	471589	0.384086	47.167	412808	0.355569	47.008	496526	0.388717	47.183	439611	0.36796	46.975	470054	0.379673	47.125	446222	0.360739	47.133	511731	0.418453	47.108	424142	0.362499	47.092	474449	0.393747	47.05	497591	0.385929	47.15	454247	0.367723	47.233	417121	0.357343
Trp	47.908	21684	0.0167982	48.133	16758	0.0132514	48.133	27794	0.0226369	48.125	24219	0.0208609	47.975	28252	0.0221177	48.083	21433	0.0179397	47.933	21228	0.0171463	48.017	51950	0.041998	48.158	23999	0.0196245	47.983	24078	0.0205786	48.1	23530	0.0195277	47.933	33096	0.0256691	48.158	21646	0.0175229	48.15	18736	0.0160509
Leu	48.55	432029	0.334686	48.808	463904	0.366832	48.775	511930	0.416942	48.85	437647	0.376964	48.725	393258	0.307871	48.875	332646	0.278429	48.625	480273	0.387928	48.792	459124	0.37117	48.758	335752	0.274551	48.825	253057	0.216279	48.708	467665	0.388117	48.7	485612	0.376638	48.85	233167	0.188754	48.842	203501	0.174337
Phe	50.125	278869	0.216035	50.383	292222	0.231075	50.292	318269	0.259214	50.392	280669	0.241752	50.258	252437	0.197626	50.383	227303	0.190256	50.167	302162	0.244063	50.267	319711	0.258464	50.408	225321	0.18425	50.383	189617	0.162059	50.35	293014	0.243174	50.183	316541	0.245507	50.425	148118	0.119905	50.433	143540	0.122969
Lys	60.075	9153059	7.09072	60.125	9059276	7.16362	60.092	9506641	7.74269	60.133	8997288	7.74975	60.1	8939220	6.99828	60.117	8575881	7.17813	60.117	9122056	7.3681	60.108	9149603	7.39682	60.142	8381011	6.85333	60.092	8403072	7.18181	60.133	9050322	7.5109	60.075	9697737	7.52151	60.133	8201235	6.63907	60.108	8022463	6.87276

## Sheet: Average and St. error
Area normalized against internal standard (Area/area int.st.)																																Relative increase/decrease					Standard error
Time [min]	0	0	10	10	10	10	30	30	30	30	60	60	60	60		Time [min]	0	0	10	10	10	10	30	30	30	30	60	60	60	60		Treated VS untreated cells					of relative increase/decrease
Duplicate	A	B	A	B	A	B	A	B	A	B	A	B	A	B		APAP [mM]	0	0	0	0	75	75	0	0	75	75	0	0	75	75
APAP [mM]	0	0	0	0	75	75	0	0	75	75	0	0	75	75			Average	St. dev	Average	St. dev	Average	St. dev	Average	St. dev	Average	St. dev	Average	St. dev	Average	St. dev			10 min	30 min	60 min			10 min	30 min	60 min
Asp	1.52564	1.69746	1.77681	1.81417	1.61977	1.65146	1.97871	1.92265	0.906448	0.810963	1.80799	1.89795	0.604971	0.619793		Asp	1.61155	0.121495	1.79549	0.0264169	1.63562	0.022411	1.95068	0.0396391	0.858705	0.0675182	1.85297	0.0636106	0.612382	0.0104808		Asp	-0.0890401	-0.559792	-0.669513		Asp	0.00179015	0.0454614	0.0256817
Glu	0.0781423	1.15805	1.23558	1.21686	1.24983	1.2308	1.06835	1.23241	1.34924	1.43589	1.32693	1.11067	1.20153	1.4637		Glu	0.618097	0.763611	1.22622	0.0132333	1.24031	0.013454	1.15038	0.116011	1.39256	0.0612689	1.2188	0.152924	1.33261	0.185386		Glu	0.0114951	0.210523	0.0933815		Glu	0.000175889	0.0231629	0.017494
Ser	0.733326	0.72821	0.819632	0.798561	0.805127	0.853808	0.845165	0.787158	0.724478	0.692181	0.774937	0.807663	0.53679	0.551042		Ser	0.730768	0.00361729	0.809096	0.0148991	0.829468	0.0344226	0.816162	0.0410172	0.70833	0.0228372	0.7913	0.0231409	0.543916	0.0100778		Ser	0.0251777	-0.132121	-0.31263		Ser	0.00114311	0.0078888	0.0108231
Asn	0.521473	0.602861	0.713455	0.595743	0.676191	0.603501	0.646939	0.569081	0.577824	0.611431	0.632323	0.664566	0.531758	0.51373		Asn	0.562167	0.0575495	0.654599	0.0832346	0.639846	0.0513997	0.60801	0.0550543	0.594627	0.0237638	0.648445	0.0227993	0.522744	0.0127473		Asn	-0.0225378	-0.0220108	-0.19385		Asn	0.00338975	0.00217853	0.00829457
Gln	1.75422	1.93105	1.74286	1.67343	1.97214	1.74842	1.63202	1.43761	1.90512	1.87744	1.49365	1.56613	1.82238	1.61045		Gln	1.84263	0.125042	1.70814	0.0491	1.86028	0.158189	1.53482	0.137469	1.89128	0.0195778	1.52989	0.0512533	1.71642	0.149858		Gln	0.0890654	0.232252	0.121922		Gln	0.0079947	0.0209407	0.0114016
Gly	1.0144	1.1771	1.15396	1.06485	1.19667	1.25595	1.16767		1.38637	1.24615	1.35169	1.24583	1.23953	1.20443		Gly	1.09575	0.115046	1.10941	0.0630056	1.22631	0.041914	1.16767	0	1.31626	0.0991567	1.29876	0.0748477	1.22198	0.0248224		Gly	0.105377	0.127257	-0.0591182		Gly	0.00698482	0.0095865	0.00361244
Thr	0.994429	1.10575	1.17036	1.02216	1.14123	1.17472	1.21489	1.1337	1.07806	0.999922	1.27105	1.22281	0.8792	0.787748		Thr	1.05009	0.0787186	1.09626	0.104798	1.15798	0.0236813	1.17429	0.0574118	1.03899	0.0552509	1.24693	0.0341158	0.833474	0.0646661		Thr	0.0562975	-0.11522	-0.331579		Thr	0.00550357	0.00832308	0.0272787
His	0.783788	0.883979	0.918227	0.899034	0.846985	0.850171	0.958985	0.916903	0.831613	0.827681	0.987941	1.03961	0.800917	0.802921		His	0.833883	0.0708454	0.908631	0.0135717	0.848578	0.00225297	0.937944	0.0297562	0.829647	0.00278072	1.01378	0.0365371	0.801919	0.00141724		His	-0.0660914	-0.115462	-0.208979		His	0.00100264	0.0036834	0.00754076
Ala	2.86178	3.19142	3.32229	3.1893	3.36262	3.22233	3.28454	3.1272	3.65076	3.4725	3.2209	3.30584	3.24107	3.36751		Ala	3.0266	0.23309	3.25579	0.0940421	3.29248	0.099205	3.20587	0.111252	3.56163	0.126055	3.26337	0.0600663	3.30429	0.0894077		Ala	0.0112666	0.110972	0.0125394		Ala	0.000470262	0.00550055	0.000410352
Pro	0.0756044	0.08559	0.076196	0.0624861	0.0727806	0.0697098	0.0573661	0.0667844	0.0503013	0.0690552	0.0533977	0.0705031	0.088216	0.0208244		Pro	0.0805972	0.00706085	0.069341	0.00969433	0.0712452	0.00217136	0.0620753	0.00665976	0.0596783	0.013261	0.0619504	0.0120953	0.0545202	0.047653		Pro	0.027461	-0.0386146	-0.119938		Pro	0.00392939	0.00952825	0.107415
Arg	6.05704	6.57589	7.18754	6.8117	6.3169	6.26585	7.37699	6.86623	6.58651	6.3347	7.93079	8.00511	6.65735	6.69628		Arg	6.31646	0.366883	6.99962	0.265754	6.29137	0.0361027	7.12161	0.361164	6.4606	0.178056	7.96795	0.0525533	6.67681	0.0275297		Arg	-0.101183	-0.0928167	-0.162042		Arg	0.00388526	0.00535726	0.00126041
Tyr	0.148333	0.162664	0.160515	0.14782	0.129688	0.12624	0.167469	0.145057	0.120393	0.10577	0.158255	0.170421	0.0960384	0.101985		Tyr	0.155498	0.0101331	0.154168	0.00897676	0.127964	0.00243783	0.156263	0.0158481	0.113081	0.0103401	0.164338	0.00860267	0.0990115	0.00420463		Tyr	-0.16997	-0.276338	-0.397514		Tyr	0.0104131	0.0377352	0.026795
Val	0.455329	0.521056	0.529097	0.491893	0.515735	0.503503	0.526224	0.497811	0.530019	0.464593	0.550262	0.538676	0.397996	0.403592		Val	0.488193	0.0464758	0.510495	0.0263069	0.509619	0.00864938	0.512017	0.0200906	0.497306	0.0462635	0.544469	0.00819293	0.400794	0.00395648		Val	-0.00171582	-0.0287327	-0.263881		Val	9.30924e-05	0.00290099	0.00474896
Met	0.233856	0.275265	0.297467	0.250881	0.221375	0.197209	0.286724	0.274984	0.215029	0.148198	0.306045	0.297108	0.167564	0.187338		Met	0.25456	0.0292805	0.274174	0.0329413	0.209292	0.0170879	0.280854	0.00830172	0.181613	0.0472564	0.301577	0.00631889	0.177451	0.0139822		Met	-0.236646	-0.353352	-0.411588		Met	0.0343761	0.0925348	0.033558
Ile	0.350274	0.371345	0.384086	0.355569	0.388717	0.36796	0.379673	0.360739	0.418453	0.362499	0.393747	0.385929	0.367723	0.357343		Ile	0.360809	0.0148995	0.369828	0.0201645	0.378339	0.0146771	0.370206	0.0133884	0.390476	0.0395653	0.389838	0.00552861	0.362533	0.00733935		Ile	0.0230133	0.0547528	-0.0700422		Ile	0.00153997	0.00589065	0.00173129
Trp	0.0167982	0.0132514	0.0226369	0.0208609	0.0221177	0.0179397	0.0171463	0.041998	0.0196245	0.0205786	0.0195277	0.0256691	0.0175229	0.0160509		Trp	0.0150248	0.002508	0.0217489	0.00125581	0.0200287	0.00295431	0.0295722	0.0175727	0.0201016	0.000674678	0.0225984	0.00434264	0.0167869	0.00104083		Trp	-0.0790908	-0.320254	-0.257162		Trp	0.0125282	0.190609	0.0519264
Leu	0.334686	0.366832	0.416942	0.376964	0.307871	0.278429	0.387928	0.37117	0.274551	0.216279	0.388117	0.376638	0.188754	0.174337		Leu	0.350759	0.022731	0.396953	0.0282686	0.29315	0.0208186	0.379549	0.0118496	0.245415	0.0412049	0.382378	0.00811716	0.181545	0.010194		Leu	-0.261499	-0.353403	-0.525219		Leu	0.0262996	0.0603529	0.0315288
Phe	0.216035	0.231075	0.259214	0.241752	0.197626	0.190256	0.244063	0.258464	0.18425	0.162059	0.243174	0.245507	0.119905	0.122969		Phe	0.223555	0.0106345	0.250483	0.0123477	0.193941	0.00521174	0.251264	0.0101829	0.173154	0.0156912	0.24434	0.00165021	0.121437	0.00216696		Phe	-0.225733	-0.310866	-0.503001		Phe	0.0126737	0.0308594	0.00959709
Lys	7.09072	7.16362	7.74269	7.74975	6.99828	7.17813	7.3681	7.39682	6.85333	7.18181	7.5109	7.52151	6.63907	6.87276		Lys	7.12717	0.0515489	7.74622	0.00498932	7.0882	0.127174	7.38246	0.0203087	7.01757	0.232273	7.51621	0.0074998	6.75592	0.165241		Lys	-0.0849471	-0.0494261	-0.101153		Lys	0.00152507	0.00164158	0.00247614

## Sheet: Chart
		rel. inc/decr			st error
		10 min	30 min	60 min	10 min	30 min	60 min
	Asp	-0.0890401	-0.559792	-0.669513	0.00179015	0.0454614	0.0256817
	Leu	-0.261499	-0.353403	-0.525219	0.0262996	0.0603529	0.0315288
	Met	-0.236646	-0.353352	-0.411588	0.0343761	0.0925348	0.033558
	Trp	-0.0790908	-0.320254	-0.257162	0.0125282	0.190609	0.0519264
	Phe	-0.225733	-0.310866	-0.503001	0.0126737	0.0308594	0.00959709
	Tyr	-0.16997	-0.276338	-0.397514	0.0104131	0.0377352	0.026795
	Ser	0.0251777	-0.132121	-0.31263	0.00114311	0.0078888	0.0108231
	His	-0.0660914	-0.115462	-0.208979	0.00100264	0.0036834	0.00754076
	Thr	0.0562975	-0.11522	-0.331579	0.00550357	0.00832308	0.0272787
	Arg	-0.101183	-0.0928167	-0.162042	0.00388526	0.00535726	0.00126041
	Lys	-0.0849471	-0.0494261	-0.101153	0.00152507	0.00164158	0.00247614
	Pro	0.027461	-0.0386146	-0.119938	0.00392939	0.00952825	0.107415
	Val	-0.00171582	-0.0287327	-0.263881	9.30924e-05	0.00290099	0.00474896
	Asn	-0.0225378	-0.0220108	-0.19385	0.00338975	0.00217853	0.00829457
	Ile	0.0230133	0.0547528	-0.0700422	0.00153997	0.00589065	0.00173129
	Ala	0.0112666	0.110972	0.0125394	0.000470262	0.00550055	0.000410352
	Gly	0.105377	0.127131	-0.0591182	0.00698482	0.00957705	0.00361244
	Glu	0.0114951	0.210523	0.0933815	0.000175889	0.0231629	0.017494
	Gln	0.0890654	0.232252	0.121922	0.0079947	0.0209407	0.0114016
