# Supplementary material for: Acetaminophen reduces the protein levels of high affinity amino acid permeases and causes tryptophan depletion
Source: Amino Acids. 2018 Jul 5;50(10):1377–90. doi: 10.1007/s00726-018-2613-8 (PMC6153950; doi:10.1007/s00726-018-2613-8)
Supplement: Supplementary file 3 — Supplementary material 3 (XLSX 45 kb) [file 726_2018_2613_MOESM3_ESM.xlsx]

## Sheet: Information
	Acetaminophen reduces the protein levels of high affinity amino acid permeases and causes tryptophan depletion
	Angelina Huseinovic1, Stefan J. Dekker1, Bob Boogaard1, Nico. P.E. Vermeulen1, Jan M. Kooter2 and J. Chris Vos1
	1 AIMMS, Division of Molecular Toxicology, Department of Chemistry and Pharmaceutical Sciences, VU University Amsterdam, De Boelelaan 1083, 1081 HZ Amsterdam, The Netherlands
	2 AIMMS, Department of Molecular Cell Biology, Section Genetics, VU University Amsterdam, De Boelelaan 1083, 1081 HZ, Amsterdam, The Netherlands
	Correspondence should be addressed to J. Chris Vos; j.c.vos@vu.nl
	Online Resource 3 Raw data and calculations of amino acid levels by HPLC of WT, and ubiquitin deficient strains ubi4∆, doa4∆ and doa1∆ presented in Fig. 7.

## Sheet: Raw data
	WT, ubi4Δ, doa1Δ and doa4Δ cells treated with 75 mM APAP for 60 minutes
		WT			WT			WT			WT			ubi4Δ			ubi4Δ			ubi4Δ			ubi4Δ			doa1Δ			doa1Δ			doa1Δ			doa1Δ			doa4Δ			doa4Δ			doa4Δ			doa4Δ
	retention	No APAP A		retention	No APAP B		retention	75 mM APAP A		retention	75 mM APAP B		retention	No APAP A		retention	No APAP B		retention	75 mM APAP A		retention	75 mM APAP B		retention	No APAP A		retention	No APAP B		retention	75 mM APAP A		retention	75 mM APAP B		retention	no APAP		retention	no APAP		retention	75 mM APAP		retention	75 mM APAP
	time	sample 543-6	normalized	time	sample 543-13	normalized	time	sample 543-7	normalized	time	sample 543-14	normalized	time	sample 536-3	normalized	time	sample 536-7	normalized	time	sample 536-4	normalized	time	sample 536-8	normalized	time	sample 536-5	normalized	time	sample 536-9	normalized	time	sample 536-6	normalized	time	sample 536-10	normalized	time	sample 543-9	normalized	time	sample 543-10	normalized	time	sample 543-21	normalized	time	sample 543-22	normalized
	[min]	Area	area/area int. St	[min]	Area	area/area int. St	[min]	Area	area/area int. St	[min]	Area	area/area int. St	[min]	Area	area/area int. St	[min]	Area	area/area int. St	[min]	Area	area/area int. St	[min]	Area	area/area int. St	[min]	Area	area/area int. St	[min]	Area	area/area int. St	[min]	Area	area/area int. St	[min]	Area	area/area int. St	[min]	Area	area/area int. St	[min]	Area	area/area int. St	[min]	Area	area/area int. St	[min]	Area	area/area int. St
Asp	9.05	2178550	1.80799	8.842	2447088	1.89795	9.075	747320	0.604971	8.892	723475	0.619793	8.783	1217954	1.20411	8.975	1157888	1.25275	8.8	499842	0.536398	9.008	457399	0.50125	8.975	1309701	1.25817	9.108	1287781	1.32819	9.008	498314	0.511758	9.117	473094	0.49311	9.242	1483967	1.26039	9.267	1515395	1.28609	8.958	725528	0.658682	9.167	587151	0.524687
Glu	11.117	1598899	1.32693	11.217	1432020	1.11067	11.008	1484242	1.20153	11.183	1708555	1.4637	11	1568877	1.55104	11.192	1540231	1.66642	10.908	1626054	1.74498	11.217	1641909	1.79932	11.133	1752924	1.68396	11.175	1309752	1.35085	11.142	1670240	1.7153	11.267	1812501	1.88919	11.75	1454995	1.23578	11.833	1421558	1.20645	11.067	1651179	1.49905	11.65	1311999	1.17242
Ser	17.358	933767	0.774937	17.358	1041348	0.807663	17.333	663096	0.53679	17.358	643223	0.551042	17.325	747545	0.739047	17.533	724137	0.783466	17.25	899163	0.964924	17.558	881774	0.966311	17.325	1001898	0.962481	17.542	937928	0.967362	17.392	925063	0.95002	17.6	734365	0.765436	17.933	978896	0.831415	17.958	1034726	0.878155	17.542	1241468	1.12709	17.825	1036629	0.926347
Asn	18.275	761923	0.632323	18.15	856848	0.664566	18.275	656879	0.531758	18.242	599669	0.51373	18.2	478098	0.472663	18.45	452296	0.489353	18.175	508601	0.545798	18.508	491271	0.53837	18.267	487931	0.468735	18.492	477935	0.492933	18.25	467957	0.480582	18.475	353174	0.368117	18.85	489107	0.415418	18.8	442410	0.375466	18.458	464455	0.421663	18.725	434410	0.388195
Gln	19.233	1799784	1.49365	19.183	2019267	1.56613	19.242	2251186	1.82238	19.167	1879854	1.61045	19.158	1450523	1.43403	19.383	1325867	1.4345	19.183	1608372	1.726	19.483	1516760	1.66217	19.267	1354067	1.3008	19.492	1369501	1.41248	19.267	1324986	1.36073	19.483	1160874	1.20999	19.842	1182163	1.00406	19.8	1210494	1.02733	19.5	1730097	1.5707	19.783	1441572	1.28821
Gly	21.242	1628724	1.35169	21.283	1606297	1.24583	21.358	1531191	1.23953	21.308	1405909	1.20443	21.458	1306741	1.29189	21.608	1190502	1.28804	21.467	1526161	1.63778	21.65	1453569	1.59292	21.483	1734031	1.66581	21.7	1665625	1.7179	21.492	1810576	1.85942	21.633	1566313	1.63258	22.025	1921673	1.63215	22.017	1952416	1.65698	21.75	2530075	2.29697	21.925	2203207	1.96882
Thr	22.458	1531567	1.27105	22.475	1576607	1.22281	22.5	1086074	0.8792	22.5	919526	0.787748	22.858	852745	0.843052	22.892	773479	0.83685	22.758	793352	0.851374	22.883	731810	0.801969	22.767	1066726	1.02476	22.942	1024086	1.05622	22.758	790430	0.811755	22.892	701873	0.731569	23.025	1106659	0.939929	23.017	1091994	0.926757	22.858	1124132	1.02056	22.992	916593	0.819081
His	24.267	1190428	0.987941	24.375	1340408	1.03961	24.442	989371	0.800917	24.408	937237	0.802921	24.475	598193	0.591393	24.733	512375	0.554354	24.542	467115	0.501278	24.783	417972	0.458043	24.608	635126	0.610139	24.858	562607	0.580263	24.625	433946	0.445653	24.817	355764	0.370816	24.542	1829949	1.55425	24.625	1842307	1.56353	24.367	1792348	1.62721	24.467	1470488	1.31405
Ala	27.542	3881046	3.2209	27.508	4262337	3.30584	27.583	4003688	3.24107	27.575	3930843	3.36751	27.8	2219739	2.19451	27.908	2019122	2.18455	27.717	2514937	2.69887	27.892	2441925	2.67604	27.842	2529015	2.42952	28.017	2428902	2.50513	27.833	2390522	2.45502	28	2136589	2.22699	27.817	2711785	2.30323	27.858	2690240	2.28316	27.558	3504121	3.18127	27.742	2930823	2.61903
Pro	29.583	64342	0.0533977	29.492	90902	0.0705031	29.567	108973	0.088216	29.483	24308	0.0208244	29.85	54190	0.053574	29.908	47862	0.0517833	29.775	37747	0.0405076	29.925	36875	0.0404103	29.8	53016	0.0509303	29.958	49879	0.0514443	29.725	51673	0.0530671	30	40995	0.0427295	29.842	54665	0.0464291	29.8	76863	0.0652323	29.625	68323	0.0620281	29.708	40144	0.0358733
Arg	30.283	9556272	7.93079	30.167	10321266	8.00511	30.275	8223807	6.65735	30.208	7816460	6.69628	30.358	4521360	4.46996	30.492	4012800	4.34157	30.342	3206480	3.44099	30.517	2965369	3.24966	30.408	4468365	4.29257	30.592	4205320	4.33729	30.383	2972130	3.05231	30.567	2607836	2.71817	30.308	5169096	4.39032	30.375	5217505	4.42801	30.142	4184527	3.79899	30.192	3400591	3.03882
D/L st	33.842	1204958	1	33.783	1289334	1	33.842	1235298	1	33.833	1167284	1	34.117	1011498	1	34.142	924274	1	34.05	931849	1	34.175	912516	1	34.083	1040953	1	34.208	969573	1	34.017	973730	1	34.292	959408	1	34.067	1177386	1	34.067	1178296	1	33.917	1101485	1	33.975	1119050	1
Tyr	35.783	190691	0.158255	35.692	219730	0.170421	35.842	118636	0.0960384	35.683	119045	0.101985	35.95	124161	0.12275	36.05	103780	0.112283	35.883	92085	0.0988197	36.092	81174	0.0889562	35.958	132867	0.12764	36.117	115279	0.118897	35.95	84797	0.0870847	36.25	74625	0.0777823	35.992	142588	0.121106	36.008	141303	0.119921	35.792	113008	0.102596	35.817	108686	0.0971235
Val	40.192	663043	0.550262	40.183	694533	0.538676	40.292	491644	0.397996	40.242	471106	0.403592	40.542	370368	0.366158	40.525	347660	0.376144	40.367	342153	0.367176	40.525	324121	0.355195	40.467	380164	0.365208	40.542	360987	0.372315	40.4	328459	0.33732	40.625	309132	0.322211	40.492	403580	0.342776	40.475	414040	0.351389	40.408	392051	0.355929	40.425	350852	0.313527
Met	41.542	368771	0.306045	41.5	383072	0.297108	41.617	206992	0.167564	41.633	218677	0.187338	41.7	309010	0.305497	41.683	293190	0.317211	41.608	265581	0.285004	41.9	265326	0.290763	41.83	238053	0.228688	41.892	374036	0.385774	41.783	253000	0.259826	41.95	236006	0.245991	41.633	336519	0.285819	41.625	375220	0.318443	41.525	304931	0.276836	41.683	297941	0.266245
Ile	47.092	474449	0.393747	47.05	497591	0.385929	47.15	454247	0.367723	47.233	417121	0.357343	47.475	301289	0.297864	47.408	272657	0.294996	47.267	237931	0.255332	47.4	222920	0.244292	47.433	371608	0.356988	47.508	376114	0.387917	47.4	254889	0.261766	47.55	223942	0.233417	47.417	463324	0.393519	47.383	489454	0.415391	47.283	355211	0.322484	47.358	298884	0.267087
Trp	48.1	23530	0.0195277	47.933	33096	0.0256691	48.158	21646	0.0175229	48.15	18736	0.0160509	48.325	33207	0.0328295	48.4	18161	0.0196489	48.183	20549	0.0220519	48.367	18711	0.0205048	48.375	25463	0.0244612	48.508	24148	0.0249058	48.383	22569	0.0231779	48.533	18778	0.0195725	48.383	20253	0.0172017	48.433	20354	0.0172741	48.125	23220	0.0210806	48.225	17400	0.0155489
Leu	48.708	467665	0.388117	48.7	485612	0.376638	48.85	233167	0.188754	48.842	203501	0.174337	49.183	315711	0.312122	49.1	270615	0.292787	48.967	245869	0.263851	49.083	231774	0.253994	49.058	329133	0.316184	49.117	323672	0.333829	49.033	248956	0.255673	49.233	212409	0.221396	49.108	338174	0.287224	49	367711	0.31207	48.992	243062	0.220668	49.05	204668	0.182894
Phe	50.35	293014	0.243174	50.183	316541	0.245507	50.425	148118	0.119905	50.433	143540	0.122969	50.808	195034	0.192817	50.7	166120	0.17973	50.5	142204	0.152604	50.65	134442	0.147331	50.708	193675	0.186055	50.783	187623	0.193511	50.692	140460	0.144249	50.85	120495	0.125593	50.633	192825	0.163774	50.608	204459	0.173521	50.45	150484	0.136619	50.492	117257	0.104783
Lys	60.133	9050322	7.5109	60.075	9697737	7.52151	60.133	8201235	6.63907	60.108	8022463	6.87276	60.325	7271804	7.18914	60.142	7010274	7.58463	60.117	6320687	6.78295	60.175	6819683	7.47349	60.142	7524454	7.22843	60.15	7530714	7.76704	60.15	6390396	6.5628	60.192	6863269	7.15365	60.15	7860335	6.67609	60.15	7964920	6.75969	60.125	7188994	6.52664	60.108	6920746	6.18448

## Sheet: Average and st. error
60 min	Normalized area (area/area int.st.)																																				Relative increase/decrease				Standard error
incubations																			Average	St. dev	Average	St. dev	Average	St. dev	Average	St. dev	Average	St. dev	Average	St. dev	Average	St. dev	Average	St. dev			Treated VS untreated cells				of relative increase/decrease
	WT	WT	WT	WT	ubi4Δ	ubi4Δ	ubi4Δ	ubi4Δ	doa1Δ	doa1Δ	doa1Δ	doa1Δ	doa4Δ	doa4Δ	doa4Δ	doa4Δ			WT	WT	WT	WT	ubi4Δ	ubi4Δ	ubi4Δ	ubi4Δ	doa1Δ	doa1Δ	doa1Δ	doa1Δ	doa4Δ	doa4Δ	doa4Δ	doa4Δ
	No APAP A	No APAP B	75 mM APAP A	75 mM APAP B	No APAP A	No APAP B	75 mM APAP A	75 mM APAP B	No APAP A	No APAP B	75 mM APAP A	75 mM APAP B	no APAP	no APAP	75 mM APAP	75 mM APAP			No APAP A	No APAP B	75 mM APAP A	75 mM APAP B	No APAP A	No APAP B	75 mM APAP A	75 mM APAP B	No APAP A	No APAP B	75 mM APAP A	75 mM APAP B	no APAP	no APAP	75 mM APAP	75 mM APAP			WT	ubi4Δ	doa1Δ	doa4Δ	WT	ubi4Δ	doa1Δ	doa4Δ
Asp	1.80799	1.89795	0.604971	0.619793	1.20411	1.25275	0.536398	0.50125	1.25817	1.32819	0.511758	0.49311	1.26039	1.28609	0.658682	0.524687		Asp	1.85297	0.0636106	0.612382	0.0104808	1.22843	0.0343971	0.518824	0.0248532	1.29318	0.0495109	0.502434	0.0131858	1.27324	0.0181719	0.591684	0.0947485		Asp	-0.669513	-0.577653	-0.611475	-0.535293	0.0256817	0.0320518	0.028383	0.0860581
Glu	1.32693	1.11067	1.20153	1.4637	1.55104	1.66642	1.74498	1.79932	1.68396	1.35085	1.7153	1.88919	1.23578	1.20645	1.49905	1.17242		Glu	1.2188	0.152924	1.33261	0.185386	1.60873	0.0815856	1.77215	0.0384277	1.51741	0.235542	1.80224	0.122956	1.22112	0.0207407	1.33574	0.230959		Glu	0.0933815	0.10158	0.187712	0.0938622	0.017494	0.00560271	0.031828	0.0163076
Ser	0.774937	0.807663	0.53679	0.551042	0.739047	0.783466	0.964924	0.966311	0.962481	0.967362	0.95002	0.765436	0.831415	0.878155	1.12709	0.926347		Ser	0.7913	0.0231409	0.543916	0.0100778	0.761257	0.0314085	0.965617	0.000980917	0.964922	0.00345098	0.857728	0.130521	0.854785	0.0330501	1.02672	0.141943		Ser	-0.31263	0.268452	-0.111091	0.201141	0.0108231	0.0110793	0.0169094	0.0288747
Asn	0.632323	0.664566	0.531758	0.51373	0.472663	0.489353	0.545798	0.53837	0.468735	0.492933	0.480582	0.368117	0.415418	0.375466	0.421663	0.388195		Asn	0.648445	0.0227993	0.522744	0.0127473	0.481008	0.0118012	0.542084	0.00525233	0.480834	0.017111	0.424349	0.079525	0.395442	0.0282502	0.404929	0.0236649		Asn	-0.19385	0.126974	-0.117473	0.0239912	0.00829457	0.00334936	0.0224083	0.00221436
Gln	1.49365	1.56613	1.82238	1.61045	1.43403	1.4345	1.726	1.66217	1.3008	1.41248	1.36073	1.20999	1.00406	1.02733	1.5707	1.28821		Gln	1.52989	0.0512533	1.71642	0.149858	1.43427	0.000326078	1.69409	0.0451326	1.35664	0.0789718	1.28536	0.106591	1.01569	0.0164534	1.42945	0.199747		Gln	0.121922	0.181153	-0.0525386	0.407369	0.0114016	0.00482633	0.00532314	0.0573055
Gly	1.35169	1.24583	1.23953	1.20443	1.29189	1.28804	1.63778	1.59292	1.66581	1.7179	1.85942	1.63258	1.63215	1.65698	2.29697	1.96882		Gly	1.29876	0.0748477	1.22198	0.0248224	1.28996	0.00272007	1.61535	0.0317157	1.69185	0.0368292	1.746	0.1604	1.64457	0.0175579	2.13289	0.232036		Gly	-0.0591182	0.252245	0.0320061	0.296933	0.00361244	0.00498105	0.00302173	0.0324583
Thr	1.27105	1.22281	0.8792	0.787748	0.843052	0.83685	0.851374	0.801969	1.02476	1.05622	0.811755	0.731569	0.939929	0.926757	1.02056	0.819081		Thr	1.24693	0.0341158	0.833474	0.0646661	0.839951	0.00438496	0.826672	0.0349342	1.04049	0.0222489	0.771662	0.0567	0.933343	0.0093139	0.919821	0.142467		Thr	-0.331579	-0.0158095	-0.258368	-0.0144877	0.0272787	0.000673171	0.0197719	0.00224859
His	0.987941	1.03961	0.800917	0.802921	0.591393	0.554354	0.501278	0.458043	0.610139	0.580263	0.445653	0.370816	1.55425	1.56353	1.62721	1.31405		His	1.01378	0.0365371	0.801919	0.00141724	0.572874	0.0261906	0.479661	0.0305711	0.595201	0.0211258	0.408235	0.0529179	1.55889	0.00656738	1.47063	0.221438		His	-0.208979	-0.162711	-0.314123	-0.0566176	0.00754076	0.0127625	0.0422173	0.00852844
Ala	3.2209	3.30584	3.24107	3.36751	2.19451	2.18455	2.69887	2.67604	2.42952	2.50513	2.45502	2.22699	2.30323	2.28316	3.18127	2.61903		Ala	3.26337	0.0600663	3.30429	0.0894077	2.18953	0.00704094	2.68745	0.0161448	2.46732	0.0534619	2.341	0.16124	2.29319	0.0141872	2.90015	0.397565		Ala	0.0125394	0.227411	-0.0511977	0.264677	0.000410352	0.00154959	0.00369671	0.03632
Pro	0.0533977	0.0705031	0.088216	0.0208244	0.053574	0.0517833	0.0405076	0.0404103	0.0509303	0.0514443	0.0530671	0.0427295	0.0464291	0.0652323	0.0620281	0.0358733		Pro	0.0619504	0.0120953	0.0545202	0.047653	0.0526787	0.00126619	0.0404589	6.8862e-05	0.0511873	0.000363483	0.0478983	0.00730979	0.0558307	0.0132959	0.0489507	0.0184942		Pro	-0.119938	-0.231967	-0.0642543	-0.12323	0.107415	0.00558954	0.00981649	0.0550354
Arg	7.93079	8.00511	6.65735	6.69628	4.46996	4.34157	3.44099	3.24966	4.29257	4.33729	3.05231	2.71817	4.39032	4.42801	3.79899	3.03882		Arg	7.96795	0.0525533	6.67681	0.0275297	4.40577	0.0907887	3.34532	0.135287	4.31493	0.0316214	2.88524	0.236274	4.40916	0.0266532	3.4189	0.537519		Arg	-0.162042	-0.240694	-0.331335	-0.224591	0.00126041	0.0109246	0.0272417	0.0353363
Tyr	0.158255	0.170421	0.0960384	0.101985	0.12275	0.112283	0.0988197	0.0889562	0.12764	0.118897	0.0870847	0.0777823	0.121106	0.119921	0.102596	0.0971235		Tyr	0.164338	0.00860267	0.0990115	0.00420463	0.117516	0.00740122	0.093888	0.00697448	0.123268	0.00618231	0.0824335	0.00657777	0.120514	0.000837277	0.0998597	0.0038697		Tyr	-0.397514	-0.201064	-0.331267	-0.171381	0.026795	0.0195816	0.0312211	0.00674716
Val	0.550262	0.538676	0.397996	0.403592	0.366158	0.376144	0.367176	0.355195	0.365208	0.372315	0.33732	0.322211	0.342776	0.351389	0.355929	0.313527		Val	0.544469	0.00819293	0.400794	0.00395648	0.371151	0.00706114	0.361186	0.00847225	0.368762	0.00502597	0.329766	0.0106838	0.347083	0.00608996	0.334728	0.0299833		Val	-0.263881	-0.0268496	-0.105748	-0.0355952	0.00474896	0.000810915	0.00371686	0.00324904
Met	0.306045	0.297108	0.167564	0.187338	0.305497	0.317211	0.285004	0.290763	0.228688	0.385774	0.259826	0.245991	0.285819	0.318443	0.276836	0.266245		Met	0.301577	0.00631889	0.177451	0.0139822	0.311354	0.00828286	0.287884	0.00407208	0.307231	0.111077	0.252908	0.00978236	0.302131	0.0230688	0.27154	0.00748945		Met	-0.411588	-0.0753821	-0.176813	-0.101249	0.033558	0.00227122	0.06429	0.00821963
Ile	0.393747	0.385929	0.367723	0.357343	0.297864	0.294996	0.255332	0.244292	0.356988	0.387917	0.261766	0.233417	0.393519	0.415391	0.322484	0.267087		Ile	0.389838	0.00552861	0.362533	0.00733935	0.29643	0.0020282	0.249812	0.00780684	0.372453	0.02187	0.247591	0.0200456	0.404455	0.015466	0.294785	0.0391712		Ile	-0.0700422	-0.157265	-0.335241	-0.271154	0.00173129	0.00503109	0.0335288	0.0374933
Trp	0.0195277	0.0256691	0.0175229	0.0160509	0.0328295	0.0196489	0.0220519	0.0205048	0.0244612	0.0249058	0.0231779	0.0195725	0.0172017	0.0172741	0.0210806	0.0155489		Trp	0.0225984	0.00434264	0.0167869	0.00104083	0.0262392	0.00932009	0.0212784	0.0010939	0.0246835	0.000314359	0.0213752	0.0025494	0.0172379	5.12172e-05	0.0183148	0.00391152		Trp	-0.257162	-0.189063	-0.13403	0.0624721	0.0519264	0.0678544	0.0160766	0.0133436
Leu	0.388117	0.376638	0.188754	0.174337	0.312122	0.292787	0.263851	0.253994	0.316184	0.333829	0.255673	0.221396	0.287224	0.31207	0.220668	0.182894		Leu	0.382378	0.00811716	0.181545	0.010194	0.302454	0.0136724	0.258923	0.00696941	0.325007	0.012477	0.238534	0.0242372	0.299647	0.0175686	0.201781	0.0267096		Leu	-0.525219	-0.143929	-0.266064	-0.326605	0.0315288	0.00757233	0.0288997	0.0472836
Phe	0.243174	0.245507	0.119905	0.122969	0.192817	0.17973	0.152604	0.147331	0.186055	0.193511	0.144249	0.125593	0.163774	0.173521	0.136619	0.104783		Phe	0.24434	0.00165021	0.121437	0.00216696	0.186274	0.00925372	0.149968	0.00372858	0.189783	0.00527183	0.134921	0.013192	0.168647	0.00689224	0.120701	0.0225119		Phe	-0.503001	-0.194907	-0.289077	-0.2843	0.00959709	0.0108275	0.0293833	0.0542826
Lys	7.5109	7.52151	6.63907	6.87276	7.18914	7.58463	6.78295	7.47349	7.22843	7.76704	6.5628	7.15365	6.67609	6.75969	6.52664	6.18448		Lys	7.51621	0.0074998	6.75592	0.165241	7.38689	0.27965	7.12822	0.488287	7.49773	0.380857	6.85823	0.417793	6.71789	0.0591167	6.35556	0.24194		Lys	-0.101153	-0.0350164	-0.0852937	-0.0539352	0.00247614	0.00274058	0.00676532	0.00210732
