# Supplementary material for: Acetaminophen reduces the protein levels of high affinity amino acid permeases and causes tryptophan depletion
Source: Amino Acids. 2018 Jul 5;50(10):1377–90. doi: 10.1007/s00726-018-2613-8 (PMC6153950; doi:10.1007/s00726-018-2613-8)
Supplement: Supplementary file 4 — Supplementary material 4 (XLSX 23 kb) [file 726_2018_2613_MOESM4_ESM.xlsx]

## Sheet: Blad1
	Acetaminophen reduces the protein levels of high affinity amino acid permeases and causes tryptophan depletion
	Angelina Huseinovic1, Stefan J. Dekker1, Bob Boogaard1, Nico. P.E. Vermeulen1, Jan M. Kooter2 and J. Chris Vos1
	1 AIMMS, Division of Molecular Toxicology, Department of Chemistry and Pharmaceutical Sciences, VU University Amsterdam, De Boelelaan 1083, 1081 HZ Amsterdam, The Netherlands
	2 AIMMS, Department of Molecular Cell Biology, Section Genetics, VU University Amsterdam, De Boelelaan 1083, 1081 HZ, Amsterdam, The Netherlands
	Correspondence should be addressed to J. Chris Vos; j.c.vos@vu.nl
	Online Resource 4 Raw data and calculations of amino acid levels by HPLC of human hepatoma cells HepG2 treated with 10 and 20 mM APAP presented in Fig. 8.

## Sheet: Raw data
	HepG2 cells treated with 10 and 20 mM APAP for 2 hrs
		0 mM APAP			0 mM APAP			10 mM APAP			10 mM APAP			20 mM APAP			20 mM APAP
	Ret. Time	A	Normalized	Ret. Time	B	Normalized	Ret. Time	A	Normalized	Ret. Time	B	Normalized	Ret. Time	A	Normalized	Ret. Time	B	Normalized
	[min}	Area	Area/Int.st	[min}	Area	Area/Int.st	[min}	Area	Area/Int.st	[min}	Area	Area/Int.st	[min}	Area	Area/Int.st	Ret. Time	Area	Area/Int.st
Asp	8.9	556498	0.461729	8.883	523060	0.440025	9.083	822972	0.706249	9.083	671584	0.577613	8.867	949077	0.835734	9.058	749492	0.647129
Glu	11.1	359208	0.298037	11.092	358570	0.301647	11.325	460346	0.395055	11.325	399072	0.343232	10.817	288582	0.254118	11.308	519530	0.448574
Ser	17.175	1376371	1.14198	17.033	1253067	1.05414	17.308	1397379	1.19919	17.408	1296049	1.1147	17.117	1240297	1.09218	17.292	995520	0.859556
Asn	17.983	351835	0.291919	17.9	298893	0.251444	18.267	312843	0.268472	18.275	274615	0.23619	18.067	279088	0.245758	18.242	206019	0.177882
Gln	19	2729739	2.26488	18.942	2473567	2.08089	19.225	2668698	2.2902	19.233	2365011	2.03409	19.042	2380006	2.09577	19.217	1869868	1.61449
Gly	21.108	1470767	1.2203	21.042	1500864	1.2626	21.367	1729152	1.48391	21.383	1527751	1.31398	21.067	1593680	1.40336	21.358	1340350	1.15729		retention
Thr	22.35	1543946	1.28102	22.317	1395226	1.17374	22.492	1503388	1.29016	22.5	1335536	1.14866	22.35	1245088	1.09639	22.5	996243	0.86018		time
His	24.292	139973	0.116136	24.208	100895	0.084878	24.525	131474	0.112827	26.092	182183	0.156691	24.408	63897	0.0562661	24.533	40458	0.0349324		[min]
Ala	27.4	2710974	2.24931	27.275	2471817	2.07942	27.625	2587177	2.22024	27.642	2328108	2.00235	27.458	1880211	1.65567	27.633	1580449	1.3646
Pro	29.375	67584	0.0560748	29.308	54423	0.0457834	29.567	79882	0.0685523	29.558	74071	0.0637067	29.467	51063	0.0449648	29.558	50541	0.0436383
Int. St.	33.642	1205247	1	33.567	1188706	1	33.858	1165271	1	33.833	1162688	1	33.767	1135621	1	33.9	1158180	1
Tyr	35.417	207592	0.17224	35.283	211147	0.177628	35.825	168060	0.144224	35.842	160727	0.138237	35.692	138514	0.121972	35.783	113674	0.0981488
Val	40.133	368490	0.305738	40.083	372214	0.313125	40.292	293499	0.251872	40.242	274049	0.235703	40.225	231298	0.203675	40.242	176732	0.152595
Met	41.2	138341	0.114782	41.15	218445	0.183767	41.433	133648	0.114693	41.383	106642	0.0917202	41.517	102803	0.0905258	41.383	127854	0.110392
Ile	47.042	321107	0.266424	46.983	294751	0.24796	47.183	245222	0.210442	47.142	237350	0.204139	47.142	180307	0.158774	47.158	147303	0.127185
Trp	47.775	58256	0.0483353	47.558	58633	0.0493251	48.25	41024	0.0352055	48.117	37057	0.0318718	48.058	30356	0.0267307	48.117	23672	0.020439
Leu	48.733	369664	0.306712	48.667	346953	0.291875	48.892	269899	0.231619	48.825	260224	0.223812	48.808	211262	0.186032	48.825	172337	0.1488
Phe	50.117	202054	0.167645	50	190685	0.160414	50.5	156271	0.134107	50.35	149756	0.128802	50.367	113705	0.100126	50.383	94337	0.0814528
Lys	60.033	280950	0.233106	60.008	262110	0.2205	60.133	226133	0.19406	60.108	211702	0.18208	60.075	185106	0.163	60.117	150423	0.129879

## Sheet: Calculation
	Normalized area (area/area int.st.)							Normalized area (area/area int.st.)								Relative increase/decrease		Standard error
								Average			St. Dev					Treated VS untreated cells		of relative increase/decrease
	No APAP	No APAP	10mM APAP	10 mM APAP	20 mM APAP	20 mM APAP
	A	B	A	B	A	B		No APAP	10 mM APAP	20 mM APAP	control	10 mM APAP	20 mM APAP			10 mM APAP	20 mM APAP	10 mM APAP	20 mM APAP
Asp	0.461729	0.440025	0.706249	0.577613	0.835734	0.647129		0.450877	0.641931	0.741432	0.0153476	0.0909595	0.133364		Asp	0.423739	0.644421	0.0617506	0.117971
Glu	0.298037	0.301647	0.395055	0.343232	0.254118	0.448574		0.299842	0.369144	0.351346	0.00255301	0.0366441	0.137501		Glu	0.231127	0.171771	0.0230277	0.0672396
Ser	1.14198	1.05414	1.19919	1.1147	1.09218	0.859556		1.09806	1.15694	0.975865	0.0621114	0.0597416	0.164487		Ser	0.0536227	-0.111285	0.00410694	0.0197857
Asn	0.291919	0.251444	0.268472	0.23619	0.245758	0.177882		0.271682	0.252331	0.21182	0.0286204	0.0228272	0.0479958		Asn	-0.0712255	-0.220338	0.00989026	0.055058
Gln	2.26488	2.08089	2.2902	2.03409	2.09577	1.61449		2.17288	2.16214	1.85513	0.1301	0.181094	0.340321		Gln	-0.00494401	-0.146236	0.00050902	0.0282194
Gly	1.2203	1.2626	1.48391	1.31398	1.40336	1.15729		1.24145	1.39894	1.28032	0.0299105	0.120154	0.173995		Gly	0.12686	0.0313096	0.0113164	0.0043213
Thr	1.28102	1.17374	1.29016	1.14866	1.09639	0.86018		1.22738	1.21941	0.978287	0.0758621	0.100055	0.167029		Thr	-0.00649003	-0.202946	0.0006667	0.0368507
His	0.116136	0.084878	0.112827	0.156691	0.0562661	0.0349324		0.100507	0.134759	0.0455993	0.022103	0.0310167	0.0150852		His	0.340791	-0.546308	0.108486	0.21702
Ala	2.24931	2.07942	2.22024	2.00235	1.65567	1.3646		2.16436	2.11129	1.51013	0.120132	0.154069	0.205818		Ala	-0.0245204	-0.302274	0.00224812	0.0444827
Pro	0.0560748	0.0457834	0.0685523	0.0637067	0.0449648	0.0436383		0.0509291	0.0661295	0.0443016	0.00727713	0.00342636	0.000937999		Pro	0.298462	-0.130133	0.0453636	0.0187974
Tyr	0.17224	0.177628	0.144224	0.138237	0.121972	0.0981488		0.174934	0.141231	0.11006	0.00380946	0.00423312	0.0168456		Tyr	-0.192663	-0.370846	0.00713789	0.0573323
Val	0.305738	0.313125	0.251872	0.235703	0.203675	0.152595		0.309432	0.243787	0.178135	0.00522354	0.0114332	0.0361196		Val	-0.212145	-0.424316	0.0105741	0.0863341
Met	0.114782	0.183767	0.114693	0.0917202	0.0905258	0.110392		0.149275	0.103206	0.100459	0.0487796	0.0162439	0.0140476		Met	-0.308614	-0.327019	0.111936	0.116236
Ile	0.266424	0.24796	0.210442	0.204139	0.158774	0.127185		0.257192	0.207291	0.142979	0.0130565	0.0044569	0.0223368		Ile	-0.194024	-0.444075	0.0106967	0.0729461
Trp	0.0483353	0.0493251	0.0352055	0.0318718	0.0267307	0.020439		0.0488302	0.0335387	0.0235849	0.000699855	0.00235729	0.00444896		Trp	-0.313157	-0.517003	0.0224634	0.0978066
Leu	0.306712	0.291875	0.231619	0.223812	0.186032	0.1488		0.299293	0.227716	0.167416	0.0104918	0.00552015	0.0263272		Leu	-0.239155	-0.440629	0.010193	0.0709925
Phe	0.167645	0.160414	0.134107	0.128802	0.100126	0.0814528		0.16403	0.131454	0.0907893	0.00511335	0.00375153	0.0132038		Phe	-0.198594	-0.446507	0.00839336	0.0664121
Lys	0.233106	0.2205	0.19406	0.18208	0.163	0.129879		0.226803	0.18807	0.146439	0.00891341	0.00847159	0.0234201		Lys	-0.170778	-0.354333	0.0102089	0.0583545
